# Supplementary material for: Development and evaluation of a multimodal feature-based predictive model for radiotherapy-induced oral mucositis in nasopharyngeal carcinoma
Source: PLoS One. 2026 Apr 9;21(4):e0346251. doi: 10.1371/journal.pone.0346251 (PMC13065032; doi:10.1371/journal.pone.0346251)
Supplement: S1 Data — (CSV) [file pone.0346251.s001.csv]

Anonymized ID	original_shape_Elongation	original_shape_Flatness	original_shape_LeastAxisLength	original_shape_MajorAxisLength	original_shape_Maximum2DDiameterColumn	original_shape_Maximum2DDiameterRow	original_shape_Maximum2DDiameterSlice	original_shape_Maximum3DDiameter	original_shape_MeshVolume	original_shape_MinorAxisLength	original_shape_Sphericity	original_shape_SurfaceArea	original_shape_SurfaceVolumeRatio	original_shape_VoxelVolume	original_firstorder_10Percentile	original_firstorder_90Percentile	original_firstorder_Energy	original_firstorder_Entropy	original_firstorder_InterquartileRange	original_firstorder_Kurtosis	original_firstorder_Maximum	original_firstorder_MeanAbsoluteDeviation	original_firstorder_Mean	original_firstorder_Median	original_firstorder_Minimum	original_firstorder_Range	original_firstorder_RobustMeanAbsoluteDeviation	original_firstorder_RootMeanSquared	original_firstorder_Skewness	original_firstorder_TotalEnergy	original_firstorder_Uniformity	original_firstorder_Variance	original_glcm_Autocorrelation	original_glcm_ClusterProminence	original_glcm_ClusterShade	original_glcm_ClusterTendency	original_glcm_Contrast	original_glcm_Correlation	original_glcm_DifferenceAverage	original_glcm_DifferenceEntropy	original_glcm_DifferenceVariance	original_glcm_Id	original_glcm_Idm	original_glcm_Idmn	original_glcm_Idn	original_glcm_Imc1	original_glcm_Imc2	original_glcm_InverseVariance	original_glcm_JointAverage
P0001	0.954447283	0.714319923	66.53828559	93.14913872	83.44087072	89.6070646	80.04858449	92.62587772	5249.74823	88.90594234	0.063470061	23014.81683	4.383984874	12788.08594	-189.7	107	227967612	3.780851022	56	11.96821846	1773	139.0955119	6.414948454	55	-1024	2797	30.20474257	271.004011	-0.950978637	939197620.2	0.142526645	73402.02241	1829.4407	1428057.376	-12560.78419	343.3296151	34.72366412	0.734199121	2.307708622	2.502651657	29.0523592	0.604649392	0.571602014	0.997454856	0.981610178	-0.345888303	0.943002154	0.381142352	41.81369265
P0002	0.814609929	0.787950166	61.0591207	77.4910944	68.79282934	76.65461455	66.41952992	78.17810695	9549.17984	63.12501489	0.109082046	19954.53275	2.08965933	12927.74048	-362	344.8	314044345	4.761300864	86	7.350373111	1877	194.47765	40.82071224	56	-1024	2901	62.14624176	358.5368142	0.149799848	1661843549	0.085787808	126882.3166	1943.734733	2477274.41	1164.975482	565.9036289	134.313825	0.615667352	6.243202567	3.84052855	92.96496658	0.431241687	0.37884552	0.990956657	0.954434935	-0.358016547	0.977760428	0.272809873	42.80120775
P0003	0.837673298	0.650497054	65.7535524	101.0820141	86.73096418	98.6212026	82.94874277	99.3219383	5479.094172	84.67370418	0.060953702	24657.92624	4.500365474	14636.03325	-173.4	98	215589171	3.893721236	69	11.65014885	1701	143.8638932	-15.0989821	43	-1024	2725	35.48178488	275.0852135	-1.253728388	1107536074	0.127348816	75443.89543	1740.259819	1403708.288	-13951.94424	354.0207237	44.50017472	0.758586186	3.035541876	2.898812517	34.80405548	0.542804864	0.499408857	0.996530977	0.975425261	-0.31328163	0.945135229	0.355919047	40.71607896
P0004	0.937356553	0.56742899	56.35020609	99.30794344	81.85187084	85.72845598	82.79057861	86.67271168	5946.152868	93.08695159	0.075103962	21133.85178	3.554205929	13063.6479	-88.8	178	267501560	4.37332348	95	18.31923988	2595	152.6536309	80.78361076	49	-996	3591	42.980096	337.8913043	3.068534072	1491483651	0.092166731	107644.5417	2017.751624	6148365.191	43081.10592	590.7613192	73.43201458	0.773737486	3.770318044	3.144333624	58.66653093	0.490628414	0.43937592	0.996783976	0.976630528	-0.385573543	0.979388542	0.351281359	43.43278942
P0005	0.874770766	0.62326805	54.96304334	88.18524128	71.59794428	81.32001941	74.80067915	83.72470758	6891.178894	77.14187107	0.09535427	18365.65113	2.665095684	11424.88403	-50.2	633	460462286	4.647698931	92	11.21350445	2919	258.465923	175.9953682	53	-950	3869	75.64703512	461.8178461	2.651553758	2436650403	0.09305575	182301.3534	2159.620507	8456591.096	66407.46106	828.8321748	173.9290143	0.645941611	6.083045932	3.630611671	134.5689094	0.458990764	0.409167754	0.993480015	0.966372212	-0.388574909	0.980271657	0.300473223	44.59927696
P0006	0.952942818	0.539461851	48.39559376	89.71087329	73.03263773	81.47220217	73.83223668	82.43776811	4807.122288	85.4893324	0.0803708	17138.62383	3.565256469	9897.3284	-13	185	208642405	3.629157136	51	23.56116012	3012	143.4549275	117.7502473	51	-698	3710	24.76736378	321.2260182	4.220981347	1021267260	0.151130835	89321.03406	1204.917084	4327914.076	39971.29178	472.5970017	115.9591427	0.59885714	3.957782753	2.888514422	98.72581844	0.545243727	0.505370894	0.995445091	0.977353774	-0.319049356	0.934294044	0.37115172	33.38261745
P0007	0.847810612	0.687974948	64.92961998	94.37788423	78.59695104	88.47382757	85.38304804	90.55644632	5655.996704	80.01457183	0.066387028	23124.5698	4.088504822	14398.84644	-42	469	373635198	4.509018041	78	10.56834652	2475	200.7555721	119.3575891	49	-1024	3499	59.75683023	370.5609235	1.869807183	1977183329	0.103376747	123069.1639	2132.298485	3175049.69	21565.20371	515.9855172	113.8318976	0.631692302	4.971335244	3.435420548	86.65374088	0.491755715	0.44553495	0.994741717	0.969300517	-0.366984021	0.97060535	0.307387873	45.05063312
P0008	0.869724206	0.67201886	60.38255714	89.85247397	77.01893442	82.53781242	74.76529846	85.32026779	4364.369202	78.14687159	0.063162604	20447.41532	4.68507919	12700.19531	-28.1	260.1	166671081	4.034871303	61	13.67817981	1825	122.0183958	80.54375	53	-1022	2847	34.12613281	263.5266282	1.17905986	881981367.4	0.123665972	62958.98809	2016.867932	941185.0989	4467.499795	243.3864712	53.25863131	0.609886566	3.50235151	3.14613446	40.46297697	0.514378644	0.464454546	0.996208549	0.972858462	-0.30518385	0.943676385	0.315775011	44.35762423
P0009	0.833170534	0.65704058	53.91891357	82.06329297	65.90210098	75.23623116	73.52824347	76.76801022	5559.642792	68.37271766	0.091805031	16531.62585	2.973505037	10366.53442	-11	533.2	270715253	4.107456485	63	14.32630277	2703	202.8186256	154.1454824	51	-1022	3725	60.99492069	371.739872	2.982817209	1432556911	0.129095931	114429.7027	2281.282118	4206044.721	38390.45549	519.9485496	126.5581071	0.605451418	4.733212841	3.184082581	102.7661515	0.538064089	0.498392787	0.994875027	0.972860627	-0.368973079	0.961266716	0.31576323	46.71105706
P0010	0.977305142	0.707574537	63.30769196	89.47141067	84.98612019	77.82771916	76.09721902	87.71872391	10268.45932	87.44086972	0.091154233	25063.63989	2.440837433	16048.96545	-41	596.9	428150632	4.163026062	66	11.25154547	3071	217.4025191	158.1830887	50	-770	3841	57.18977677	386.7795288	2.787004788	2400899616	0.11781746	124576.5143	1499.060539	3627461.038	37679.68148	565.8396991	103.8979993	0.697617014	4.623514163	3.318683438	80.49134208	0.494536894	0.446925613	0.995896965	0.973544209	-0.341166068	0.965938462	0.32799776	37.16021434
P0011	0.869018825	0.482878969	43.84184105	90.79260814	69.79107048	77.51743795	72.65414984	82.33249189	5559.940338	78.90048567	0.099113962	15313.08555	2.754181631	9605.827332	-18	486.2	285385953	3.981482983	57	16.63275648	3071	212.704895	163.0116754	52	-482	3553	44.7366159	408.1667421	3.483974544	1600331691	0.131375093	140027.283	753.3865655	5604167.09	45739.19083	506.9870716	103.3996219	0.634778996	4.120241804	3.032802066	85.34952737	0.551827458	0.512382522	0.995469674	0.975098605	-0.362764662	0.956943899	0.317969141	25.4873407
P0012	0.940579233	0.643254966	58.65052949	91.17773286	77.06927307	85.42559468	75.35790255	86.72620463	5241.842773	85.75988199	0.068756913	21223.82962	4.048925261	13033.2832	6	195	204026876	3.544748135	47	18.87097772	1978	127.0714023	113.9093932	61	-1024	3002	22.6293111	291.2030225	3.290834469	1105211993	0.16445966	71823.85048	2105.779738	1915381.531	17805.71518	250.0921575	32.72657154	0.69961581	2.287630937	2.541850691	27.1820327	0.599324786	0.562602063	0.99790232	0.982924305	-0.27803441	0.888519294	0.362737208	45.27547826
P0013	0.930456481	0.567115163	53.33658892	94.04895584	75.78342821	81.30584619	76.62351085	84.69516116	5734.243393	87.50846047	0.078174704	19818.40166	3.456149364	12118.03436	-49	123	103415564	3.848348499	68	24.31245962	2019	93.34714399	56.71170754	44	-1024	3043	30.31216145	218.7588184	2.771805998	579913631.7	0.123429283	44639.20287	1928.318397	718274.9902	4672.033003	174.6154628	54.50259682	0.500877635	3.534033276	3.097398662	41.55371038	0.512585698	0.465467441	0.996527194	0.974076445	-0.279613181	0.927267052	0.342526062	43.55932776
P0014	0.918999449	0.662443648	66.34306148	100.1489887	86.53991517	91.10399637	82.51483821	93.68611195	7188.461001	92.03686546	0.07254129	24830.72877	3.454248241	15197.9545	-92.3	97	162530283	3.774141798	64	12.33410264	1288	122.059989	3.577998528	48	-1024	2312	31.44052002	244.5357836	-1.760854996	908803475	0.142224106	59784.94737	1788.991892	1014368.13	-10550.44522	295.8772761	63.88494295	0.624252511	3.57004195	2.993711202	49.99928014	0.546117902	0.505096461	0.993283736	0.967354354	-0.322204391	0.946887831	0.339584267	41.5779201
P0015	0.846311897	0.552428968	53.56143411	96.95623725	73.79788609	90.96269115	76.62351085	92.36076012	4552.674294	82.05521707	0.065599052	20250.27611	4.447995793	12488.13629	-56	628.4	444782878	4.502144306	75	11.82546445	2743	250.4936126	160.9546475	50	-1024	3767	73.07027453	446.9036707	2.568720403	2494166682	0.103171692	173816.4923	2435.583498	9237482.604	66258.05406	899.3420445	180.4569467	0.663006188	6.238250612	3.619153023	139.1446575	0.462130426	0.414972608	0.992902598	0.964805305	-0.409492827	0.98242063	0.310470967	47.44126709
P0016	0.9113205	0.678812936	66.06044802	97.31760335	90.54850253	89.63123993	84.65598558	93.7415211	10266.1696	88.68752692	0.092805781	24613.954	2.397579133	16018.68439	-26	540.3	426674813	4.061576475	63	12.95488575	2640	207.1031552	150.9119048	49	-964	3604	49.60977986	380.9560177	2.865783999	2324751417	0.123279652	122353.0844	2292.550807	6792796.211	59876.19366	767.8831052	122.3897922	0.724408895	4.893840354	3.364894822	96.97577397	0.491279079	0.444330813	0.994708734	0.970818925	-0.342290666	0.965332408	0.332326529	46.15424505
P0017	0.984637531	0.692158821	69.53948889	100.4675326	96.15838184	86.92852837	88.47558072	101.5202261	11353.08283	98.92410321	0.076882894	31773.39392	2.798657809	19050.86908	-41	207	374908878	4.02737394	68	12.42690038	1888	138.736336	84.63900204	52	-1024	2912	31.45062692	308.9421203	1.418430379	1818314651	0.117353711	88281.47304	2075.057798	1892522.863	10280.34326	357.6868045	75.19307593	0.633195339	3.70538531	3.024546638	60.76396705	0.53849559	0.497757308	0.994993846	0.972640507	-0.320599651	0.951023032	0.359073606	44.75644142
P0018	0.916872322	0.581334759	57.86467154	99.5376083	79.57545586	87.87683982	85.43134945	90.70396781	7117.710917	91.26327808	0.08303179	21550.95998	3.027793659	13366.17804	-52	111	90483275	3.73534204	66	21.19347914	1666	85.2761177	39.21133168	50	-962	2628	30.03617175	193.4443312	0.301814875	500171862.4	0.12972427	35883.18073	1710.428602	493644.5223	-1827.695222	165.1787956	38.77265124	0.584285437	2.902144302	2.861434663	29.64675216	0.530292724	0.483600771	0.99673127	0.97547375	-0.300565184	0.935955587	0.365817735	40.96370287
P0019	0.985109469	0.604425122	49.0588512	81.16613531	70.10742849	71.54806248	79.9817486	82.73815326	3510.077112	79.95752844	0.070345538	15877.86142	4.523507863	9852.098099	-238.2	74	100617059	4.148468657	114.5	13.70701218	1726	129.2562418	-37.42218449	10	-1024	2750	49.0676822	238.6258754	-0.499369934	561001208.6	0.097155324	55541.88854	1613.813404	1061167.2	-3481.760633	309.9296191	72.62262602	0.627445794	4.307616657	3.29837755	52.65015912	0.470523897	0.420123493	0.994487582	0.965986463	-0.366695062	0.973745358	0.344470267	39.41244456
P0020	0.911432177	0.714972758	58.32628469	81.57833153	74.15158386	78.33198665	69.97656224	83.04436421	6024.015025	74.35311631	0.088952176	17999.13269	2.987896381	10979.58909	13	590	353040811	4.078968925	60	12.44263634	2407	227.8349512	188.437902	66	-602	3009	67.68525408	417.9547827	2.960207283	1917982700	0.134507268	139177.3575	1209.097309	5230565.023	48827.2293	669.9711898	171.701051	0.589838698	5.929620224	3.411254135	132.9210187	0.526769194	0.489565001	0.989858131	0.960047849	-0.417786077	0.978475393	0.284441091	32.88939309
P0021	0.787919967	0.702949694	64.56763763	91.85243006	72.50259974	87.1341963	82.52075526	89.20574983	5512.184767	72.37236363	0.071632834	21066.27915	3.821765786	12879.65286	-28	457.1	346654986	4.437328477	81	14.15899904	2778	199.1873646	138.9878788	59	-1024	3802	52.06367379	387.3849423	2.634566513	1932812070	0.099547235	130749.4631	2372.8963	6701397.422	48965.97614	729.8181628	187.4759175	0.594566383	6.412251789	3.683497332	143.3056197	0.465604178	0.419121318	0.992810685	0.964277842	-0.406067769	0.984793384	0.287364783	47.27642905
P0022	0.857817572	0.705790167	69.68091868	98.72752826	89.32791079	95.65073574	84.24945675	96.54172677	6301.482725	84.69020854	0.066612476	24767.96808	3.930498449	14558.97446	-199.4	125	248774564	4.032141165	67	8.077063305	1431	161.5062496	-3.417078335	52	-1024	2455	33.49224734	296.2804966	-1.522580976	1278017827	0.121852851	87770.45625	1819.2337	1579751.728	-15349.6783	443.406756	45.01378015	0.782780602	3.145240506	2.962717033	34.71413799	0.540987416	0.497600109	0.995690276	0.971972534	-0.348632037	0.959639806	0.344119328	41.37538521
P0023	0.961517735	0.78144573	72.52705323	92.81137569	92.84751828	91.38982047	81.25136678	95.11161908	6306.48627	89.23978372	0.060431044	27315.9093	4.331399155	16032.66302	-34	287.8	359621704	3.889238717	54	14.75340057	2447	161.9855886	101.0015878	43	-973	3420	27.6568059	337.937679	2.670053445	1830960176	0.143637568	104000.5541	2034.689504	4713814.638	36574.36157	588.5394339	116.6246263	0.666565993	4.641953517	3.181458933	92.8890525	0.531401031	0.491074997	0.994381837	0.970966574	-0.37524342	0.968418487	0.327795936	43.7745595
P0024	0.913767438	0.546759536	48.35338193	88.43628463	69.77145351	75.25513286	77.94167945	78.32490869	3592.839241	80.8101972	0.068188818	16636.53266	4.630469538	10211.44867	-70	141	92829919	3.982643979	76	19.74064834	1523	102.6589641	68.73311367	46	-929	2452	35.22369181	225.7818425	3.340045166	520553516.1	0.108030329	46253.1995	1687.584754	508526.5196	5829.426324	159.7477359	62.36724019	0.416126213	3.665505736	3.153770331	47.8546479	0.490509364	0.436688142	0.994285587	0.967894334	-0.277190238	0.9314843	0.331232625	40.76881156
P0025	0.885647572	0.709737822	68.95820138	97.16010517	89.09663032	96.1130497	81.23094015	97.89720586	5037.836891	86.04961122	0.057395695	24760.96355	4.914999054	14268.83734	-57	96	158063382	3.622396098	52	17.27053724	1772	99.9034684	25.29287419	45	-1024	2796	23.87250609	232.145144	0.282530947	768967162.4	0.156359049	53251.6384	1833.301611	819786.2164	-1293.436752	229.4544907	46.02311683	0.631478553	2.976663841	2.798265086	36.33017761	0.552418914	0.511835096	0.996549582	0.97642206	-0.306302611	0.928722959	0.373261953	42.24235929
P0026	0.904340146	0.685171253	66.04073192	96.38573078	86.92998786	90.76786674	84.67635995	93.97783884	7328.999056	87.16548586	0.07702802	23688.18773	3.232117721	14594.06222	-273.6	96	170929154	4.037357355	79	11.51096787	2094	141.5615756	-21.55733333	38	-1024	3118	41.06952887	255.1781107	-1.215454723	950305032	0.11777698	64651.14957	1695.610724	1222387.17	-9432.060329	377.5248655	67.4251993	0.691467579	4.093185433	3.257514473	49.53837189	0.490336585	0.442342382	0.995908828	0.970846154	-0.356233527	0.97033472	0.336585533	40.18948656
P0027	0.802471122	0.529429419	47.3650761	89.46438264	64.57871287	82.8307049	76.80676169	85.11720596	5361.793566	71.79258351	0.098296089	15071.43533	2.810894366	9000.466919	-10.9	402.8	162998252	4.135430554	79	14.53050142	1906	165.6761744	132.0673516	49	-802	2708	58.37684898	305.017265	2.891362891	837363227.7	0.122327255	75593.74661	1580.237367	1630712.355	18278.62412	368.5467258	146.1093901	0.44279128	5.852716948	3.60389185	108.111048	0.470063512	0.422016956	0.98952679	0.955782432	-0.373459548	0.97134949	0.272650479	39.03639036
P0028	0.903005187	0.484309644	44.31686143	91.50522187	69.17155955	81.08132365	73.8515407	84.07873115	4233.096313	82.62968998	0.08222129	15391.18069	3.635915545	9046.702194	-6	86	29061209	2.864394121	37	78.51125008	1729	43.29064296	45.7370812	47	-739	2468	17.0532117	128.4627341	5.281258889	149294777.5	0.209392346	14410.79345	1050.930433	237937.7553	2008.417245	61.23748243	29.09040845	0.288669316	1.95677142	2.271193859	24.814547	0.634132543	0.604360321	0.99737748	0.982693481	-0.245287151	0.848089805	0.380365087	32.29217152
P0029	0.914368333	0.718914517	66.8032563	92.9223916	84.27429571	87.04850642	77.71050325	92.62937867	5603.01091	84.96529227	0.063567192	23999.30938	4.283287998	14616.42864	-83.4	110	143964276	3.948388442	71	13.76245127	1664	112.5240881	19.19051262	46	-1024	2688	32.25256234	234.6791881	-0.77971762	804989888	0.120071781	54706.04557	1846.810603	966349.0219	-4497.948023	279.4348583	58.3663727	0.644408358	3.556598972	3.075079875	44.83318252	0.500425825	0.451741187	0.995383809	0.971068587	-0.311375661	0.947934997	0.364721234	42.29697782
P0030	0.9405179	0.694418852	59.19398289	85.24247688	81.65860149	84.00091589	73.28176014	89.0286466	6331.920624	80.17207533	0.077769112	21283.05457	3.361232055	13166.65649	-7	100	64101187	3.186323023	48	35.91822628	1453	64.82063534	68.73296422	45	-234	1687	20.86810181	165.2281307	5.233075738	359454135.5	0.172060603	22576.11481	194.36493	413577.0344	5627.178256	106.8733014	23.65371264	0.583369663	2.052589269	2.481968438	19.17656287	0.606715945	0.570172873	0.995595671	0.974053049	-0.274947871	0.898692184	0.360650176	13.16200794
P0031	0.958913134	0.726309142	66.29732376	91.27975941	85.347762	79.8977199	76.30347206	87.36179323	7056.444836	87.52936021	0.073195635	24306.52681	3.444585394	14502.46468	-76	105.8	159296054	3.79350333	80.5	20.23009801	1611	103.6960816	56.1487779	30	-993	2604	35.02220294	237.5456434	3.200621045	818344100.7	0.115723294	53275.24744	1831.111771	1151178.303	9582.171073	216.2567063	35.7526185	0.687081456	2.614676849	2.724337076	28.53875995	0.548656907	0.503599466	0.996978932	0.977724114	-0.296892693	0.931195884	0.373957335	42.25396
P0032	0.880445635	0.654535663	59.69822324	91.20698321	79.89825082	82.20704461	79.35086341	85.67508488	7487.117863	80.30279022	0.092144691	20085.85179	2.682721463	11774.58344	5	298.8	186128904	3.62896928	47	19.28056492	2112	135.0646912	112.5235602	54	-1024	3136	26.63966916	284.9703025	3.156487731	956191234.7	0.170199328	68546.5217	2126.894066	1796291.719	16751.29844	276.3543863	53.19580034	0.613670098	2.894752403	2.722577173	44.33166717	0.591779951	0.557130701	0.996969421	0.979669585	-0.325802545	0.929573656	0.343506567	45.46078568
P0033	0.900365619	0.632340654	55.05620486	87.06731815	73.08124359	77.90151247	74.94484463	80.33641519	5130.189085	78.39241984	0.081308953	17691.63627	3.448534932	10433.76045	-81	99	97052999	3.825496743	65	14.3396615	1505	104.5360439	11.14967996	40	-1024	2529	30.69668006	218.5996782	-1.210065329	498585791.6	0.129271768	47661.50394	1787.936599	757896.1575	-7881.578363	249.0778736	46.03201035	0.63792995	3.275841751	3.01813914	34.41435181	0.510531852	0.462121882	0.995847362	0.971499481	-0.313984139	0.946592455	0.355658938	41.63972662
P0034	0.978243616	0.787633304	70.84830922	89.95088052	88.45137447	86.60755258	79.04816147	94.44359645	7327.434921	87.99387458	0.068515162	26627.60351	3.633959742	16017.95425	-37.3	507.9	405299998	4.203662543	69	8.882921958	1599	192.8724561	123.3957665	44	-988	2587	45.17672534	360.537336	1.858348402	2082128553	0.113060337	114760.6554	2186.694526	3167639.126	26600.9376	603.6295351	79.5426944	0.76788096	4.161996794	3.195577816	60.48204391	0.513190762	0.469482031	0.993284425	0.965753083	-0.385170238	0.97624727	0.339808962	45.3041377
P0035	0.988057315	0.679354645	57.10477521	84.0573854	77.07788269	81.65514374	70.5447553	83.63088544	7523.242188	83.05351454	0.095406095	19461.57713	2.586860378	10954.6875	-27	402.8	320791948	4.171602711	71	22.05008392	3071	185.5897186	146.021395	53	-790	3861	47.95912663	370.4950186	3.894341651	1503712256	0.116989275	115944.3111	1482.065956	4579808.655	36524.99036	434.5162946	99.87489916	0.57296552	4.436355998	3.338784478	79.16589532	0.486652846	0.435440618	0.996273787	0.974643499	-0.308898316	0.945952905	0.307363371	37.3481993
P0036	0.859921042	0.600112626	44.7768651	74.61410272	56.60515174	68.46542678	65.12801549	73.99477523	4255.571795	64.16223694	0.095945585	13236.23325	3.110330148	7957.604599	1.8	226.4	102271691	3.475554155	34	21.54007426	2235	120.5166965	100.0471272	47	-869	3104	23.23584134	256.9520042	3.613146741	525395531.7	0.202018337	56014.90482	1585.750996	1521985.508	14856.33535	253.1423614	89.56719159	0.450618735	4.081605139	3.025345286	71.36329442	0.568909732	0.532972447	0.994826039	0.971832028	-0.374104916	0.949844607	0.290563788	39.29571575
P0037	0.994875433	0.766162819	71.20254054	92.9339545	86.59173165	86.16933254	82.90388715	89.21782782	7383.813858	92.45770821	0.072842354	25174.10143	3.409362954	15544.28101	-53	97	151631784	3.464124058	50.25	14.01411998	1208	112.1394443	7.03968254	52	-1024	2232	23.81003619	233.8829211	-2.52674473	850291147.2	0.165094566	54651.66365	1803.564272	1407367.088	-15785.66781	334.6848921	24.72836518	0.839231556	2.238753265	2.576239359	19.25121843	0.584520153	0.54603033	0.997117384	0.97764397	-0.315747116	0.931247561	0.371261992	41.51766712
P0038	0.879096282	0.75691919	68.78620227	90.87654685	85.88774447	89.32791079	74.94484463	93.49599713	6236.196804	79.88923447	0.071167098	23022.44306	3.691744148	13552.07291	-80	94.3	106226006	3.665385016	60	17.43166959	1541	94.06250859	20.47839272	45.5	-1024	2565	27.85076614	200.6679577	-0.631486132	545709847.6	0.147234304	39848.2647	1815.379385	523957.5398	-4127.802182	185.6001878	41.40792033	0.625325686	2.87179322	2.829734657	32.57182075	0.551353591	0.508129481	0.996361864	0.975278608	-0.305859043	0.935827585	0.355589915	42.16204144
P0039	0.950646034	0.789310519	76.05611379	96.35765896	90.42091244	89.62735353	86.328125	92.42745387	7129.969025	91.60202636	0.065620335	27300.51098	3.828980306	16319.75098	-59	84	118359075	3.444978657	48	16.77306993	1273	89.18604706	14.20265888	42	-1024	2297	22.75343559	195.9041321	-1.402587674	626326404	0.17273266	38176.71347	1793.101138	600293.3747	-4404.305908	205.4832668	49.09886735	0.564547977	3.067618689	2.817259434	38.60811412	0.555202812	0.51643209	0.994711736	0.971202034	-0.29139679	0.920772375	0.372654559	41.86991027
P0040	0.788461363	0.747723424	57.31850635	76.65736354	64.09685816	74.81263217	67.05387329	76.77911004	8140.692902	60.44136932	0.109479478	17875.53248	2.195824446	11546.59424	-666	115	260117519	4.497247557	101	5.43652039	1637	231.099324	-70.87305225	32	-1024	2661	103.9769096	345.268874	-1.051634812	1376476373	0.098225545	114187.6058	1565.368498	1783341.79	-18028.08047	612.1115406	99.8249413	0.708508527	5.361858705	3.667260358	69.4895215	0.452624878	0.400886011	0.991906048	0.956887757	-0.35982688	0.975446472	0.280459503	37.84989412
P0041	0.961390198	0.634788432	59.3213841	93.4506382	83.54676834	82.34375	84.46916765	88.07922265	5572.210693	89.84252757	0.073012609	20817.94919	3.736030516	12948.90747	-65.4	85	92405358	3.327776735	46	16.42295422	1597	97.17780711	4.369431957	49	-1024	2621	22.8130537	194.3263047	-2.654891567	488985872.7	0.18316967	37743.62077	1784.418406	472820.613	-6755.788123	173.9497416	31.19635889	0.662464045	2.469275604	2.660158291	24.52468246	0.575154529	0.535519619	0.99732329	0.978828427	-0.259545988	0.88771234	0.366301435	41.79877893
P0042	0.792609187	0.639928459	59.67159231	93.24728639	77.55514828	87.40621229	78.16780078	88.89076233	4955.281067	73.90865583	0.070119276	20045.90016	4.045360875	12028.14331	-170.8	106	127221136	3.951793344	69	11.66295672	1362	126.0619662	-1.889133304	45	-1024	2386	34.17925804	236.5810292	-1.57549063	673222197.9	0.123563615	55967.01455	1747.423954	928735.3038	-10099.86828	303.9869713	54.43184279	0.691211346	3.463148795	3.02233056	41.65037525	0.526516439	0.481825868	0.994573127	0.968621815	-0.352955439	0.963286561	0.343016286	41.02332838
P0043	0.717709477	0.675878855	50.3568367	74.50571408	57.61957675	69.77055204	62.01078063	69.97251309	6842.891693	53.47345706	0.11475875	15188.84529	2.219653032	9636.273193	-44	157	92080257	3.76461846	52	18.86478502	1773	95.77107943	53.38989566	42	-1024	2797	26.12078539	224.8683268	1.190849427	487265520.1	0.140514849	47715.28346	1905.356017	695227.5706	786.8898983	197.8453255	77.10022284	0.422556464	3.722755796	3.05475724	62.77412859	0.52753249	0.483396639	0.994613151	0.971420265	-0.299362681	0.93310758	0.345657248	43.29345505
P0044	0.923631703	0.45626113	41.58454801	91.1419914	71.36966377	76.88852936	75.23567302	79.88961653	3607.86972	84.18163277	0.077796547	14622.59213	4.052971216	8868.969727	-19.5	266	118635771	3.991043986	68.25	19.34797325	1892	128.3574634	97.89200477	46	-1018	2910	37.20963773	266.0546302	3.157378783	627790609.5	0.118094993	61202.22163	2058.870532	1048756.561	10260.08889	230.2153755	66.71627801	0.532933924	3.740927249	3.100389123	51.70982082	0.495257286	0.444852086	0.995521909	0.971903556	-0.330634143	0.952544516	0.350107212	44.90505548
P0045	0.871767662	0.613508076	56.32022268	91.80029559	76.68860947	84.78764979	79.79810033	89.07491827	5882.439423	80.02852907	0.079655628	19783.62939	3.363167552	12298.02246	-259.7	81	120468504	3.563958729	55	11.2810484	1283	130.072167	-29.03872633	36	-1024	2307	32.25405798	227.676757	-2.504546974	637488970.8	0.15793701	50993.45805	1697.115818	858477.6102	-12426.5151	277.7969326	32.83985945	0.771209208	2.494498536	2.627198683	26.14309163	0.586149454	0.550784442	0.996479055	0.976239512	-0.330644164	0.937884823	0.371164853	40.41368169
P0046	0.952685996	0.738356054	63.18340613	85.573086	80.13903933	77.55514828	78.40438326	83.43874355	6118.804169	81.5242807	0.079667646	20307.03449	3.318791373	12525.56763	-127.4	105	144074643	3.959016373	81	18.15189794	1794	116.456484	13.35149979	46	-1024	2818	36.72543317	246.7144843	0.504826505	762406710.7	0.1132458	60689.77421	1839.435587	1180297.927	-717.4040377	238.962485	43.9619995	0.678861782	3.071438992	2.942468102	34.01731065	0.524009964	0.475809592	0.996784673	0.975636945	-0.291154638	0.931249589	0.352315581	42.29854065
P0047	0.921405298	0.721247235	61.73147818	85.58989921	75.75134075	78.82983459	73.15545907	81.34307469	4742.508698	78.86298658	0.069204555	19725.20543	4.159234423	11890.55786	-182.8	136.4	197418762	4.310533508	79	11.72724849	2150	146.6228929	23.28526925	50	-1024	3174	40.55531742	296.4098802	0.149373209	1044690348	0.099208973	87316.61333	1829.80975	1533772.538	-5896.399794	363.8340516	55.8624937	0.683372892	3.696484768	3.201713033	41.52187605	0.490172145	0.438041596	0.996769288	0.97396988	-0.34696836	0.962451923	0.327873666	41.82241606
P0048	0.843576633	0.64289783	65.478511	101.8490153	83.75524704	92.43642769	88.86535884	94.04329642	5290.645599	85.91744949	0.059127137	24833.41185	4.693833935	15192.60864	-270	96	239081719	4.003264795	68	11.8947722	1703	148.8528514	-6.513758272	42	-1024	2727	40.13694909	288.5735942	-0.051692924	1265160220	0.129110197	83232.29021	1748.547911	1093297.704	-6244.389826	289.2560701	53.91609194	0.628931185	3.280013993	2.938990322	42.43310438	0.547067073	0.50539972	0.995860193	0.97377688	-0.322394436	0.942096252	0.347020889	41.05358078
P0049	0.958720894	0.569254062	52.11349066	91.54698074	75.76254441	78.03244518	78.19036328	80.60290546	5154.824066	87.76800318	0.079825279	18078.10527	3.507026629	11091.50391	-42	89	118900977	3.341314422	47	18.51937156	1628	95.99134757	26.05486641	50	-1024	2652	22.38603973	238.1754928	0.034611316	629194012.8	0.184183068	56048.7093	1827.994237	1263358.548	-4966.546069	285.1484457	35.62545559	0.768342248	2.448123222	2.569853236	29.22954005	0.591313049	0.556167095	0.99709171	0.979644295	-0.319753439	0.928788339	0.380139181	41.98655699
P0050	0.895794437	0.669115821	69.36398461	103.665139	90.72692329	97.91112514	93.97634708	101.3419502	3494.710149	92.86265482	0.042989498	25905.73165	7.412841277	15853.68016	-109.3	86	175119101	3.723695955	63	13.53314765	1873	122.5260937	-8.669107392	38.5	-1024	2897	29.8705881	247.1025266	-1.262783277	968020298.6	0.139486791	60984.50522	1729.651018	1096375.79	-10335.37	327.3622431	58.13595064	0.682884537	3.401593656	2.952046444	45.4221176	0.534898943	0.491969737	0.995967057	0.97417603	-0.334333317	0.952457025	0.359226257	40.72619516
P0051	0.877466825	0.532059118	50.84802824	95.56838058	72.65562668	82.39838083	82.83497631	83.9255448	4186.434174	83.85808349	0.069175958	18158.99396	4.337580195	11086.21216	-265	179.8	182392174	4.513017907	85	10.5746184	1779	153.3560265	19.38138425	39	-1024	2803	47.1386675	295.0605083	0.517288866	965173430.5	0.089777798	86685.06552	1837.957814	1910769.934	4652.525878	413.3368188	71.50087983	0.689605593	4.288241215	3.354370434	51.76402975	0.46021735	0.406786294	0.994809244	0.966576668	-0.355529946	0.967662839	0.334302394	41.8003739
P0052	0.82052208	0.664884083	55.08725762	82.85242355	68.69352972	78.74319322	72.28221938	81.28932942	5076.991272	67.98224291	0.082963507	17218.73723	3.391523897	10800.45776	-70	301	170785886	4.322119091	73	14.53975184	2100	141.9492755	76.44096031	46	-971	3071	39.92740361	289.2707264	1.897705755	903755878.7	0.102389741	77834.33275	1790.402805	1602094.289	8971.484331	337.2334394	88.70036591	0.578944031	4.716080657	3.47176401	64.55308192	0.457742786	0.403915737	0.994673062	0.966606462	-0.325332029	0.957689187	0.309933605	41.55299875
P0053	0.840820756	0.673946707	67.62853375	100.3470053	88.72737938	93.04563654	80.85216604	96.56578802	2784.78241	84.37384483	0.039895494	23993.17879	8.615818138	14801.01929	-65	96	109602368	3.571894141	61	19.45458371	1722	93.72531579	10.48122989	47	-1024	2746	29.02698382	197.953751	-2.186970211	579988116.8	0.142922041	39075.83134	1804.905875	652790.1255	-6908.491821	183.236015	26.36737347	0.664271635	2.200208446	2.521602838	21.28181711	0.584322218	0.547060964	0.997946874	0.981807342	-0.296904767	0.922818892	0.393450235	42.00679963
P0054	0.908706523	0.671843785	60.77059444	90.45345929	79.7530429	86.62531707	74.24444457	88.07922265	2078.995514	82.19564849	0.038285166	20575.76368	9.896973584	12462.06665	-60.6	105	162059533	3.699755785	56	34.17110452	3071	100.2118919	46.53545648	55	-1024	4095	26.39605393	262.3263012	3.077385716	857578217.2	0.148541523	66649.53961	1863.979521	1829136.024	4554.059025	232.3954838	46.17728466	0.626953623	2.806988718	2.780788145	37.95810758	0.565781715	0.525260445	0.998382214	0.984316211	-0.317934354	0.941444871	0.353755198	42.59762916
P0055	0.789493759	0.715672668	75.2256968	105.111876	100.6624554	106.8636793	81.015625	109.1373322	5390.968323	82.98517009	0.050241558	29593.67378	5.489491314	18055.44434	-44	90	125232604	3.360828383	51	23.17200816	1616	83.46672045	15.33587339	47	-1024	2640	23.37946447	191.5817757	-2.155323463	662699387.6	0.16945468	36468.38778	1810.088543	701001.6261	-7266.804489	171.6406001	20.91352525	0.683088911	1.990285353	2.476483906	16.6322001	0.600765467	0.563603028	0.998226571	0.982788878	-0.271044856	0.900140337	0.371899078	42.07947925
P0056	0.89025517	0.60213831	52.10171927	86.52782655	69.64980062	78.57346905	73.92301277	82.23708402	2534.526825	77.03184493	0.050875493	17670.14399	6.971772333	10673.45581	-24	339.8	248222967	3.926515751	52	18.04478419	2714	172.6124791	118.3049083	45	-950	3664	34.1939986	350.8068234	3.293143381	1313533401	0.143938398	109069.376	1951.462094	4785849.245	40610.66426	518.7437176	151.2401041	0.545966827	4.988762918	3.173021153	123.7156144	0.515910545	0.475199037	0.993876134	0.97132957	-0.355569964	0.958821202	0.353729241	43.11346715
P0057	0.84585662	0.677824839	60.98080831	89.96543768	78.59695104	88.519154	79.90854758	90.63432738	6177.454376	76.09786104	0.08076084	20159.9598	3.263473686	12435.60791	-7	412.2	288696519	4.009825804	59	16.79076132	2528	177.5589407	133.3323404	48	-1004	3532	43.61638377	350.4990479	3.205173868	1527709241	0.137776007	105072.0695	2221.846775	4181577.707	35975.42057	477.807573	109.8737288	0.61796628	4.222836345	3.086199057	90.53137807	0.543458183	0.503551305	0.995181124	0.974614926	-0.347177636	0.953561582	0.332950786	46.13295725
P0058	0.848497649	0.701499771	68.43496453	97.5552201	82.83405527	93.49434021	85.66148858	95.32533341	5114.474487	82.7753749	0.058012391	24745.5647	4.83833965	15457.19604	-13	393	305021842	4.191025769	68	16.80141131	3071	163.4420884	116.7648066	55	-1024	4095	47.9253937	323.1466747	2.108544684	1614098737	0.121332836	90789.75331	2107.027259	1906262.484	13498.64957	331.9073502	125.4914078	0.439431877	4.467386302	3.16753114	104.3100024	0.539192657	0.499027308	0.995859379	0.976360123	-0.339088301	0.957603942	0.323742416	45.32513929
P0059	0.740300708	0.71906622	54.27640025	75.48178284	60.85595706	69.77055204	64.42433069	70.78705481	7881.397247	55.87921731	0.116745858	16405.07126	2.081492754	10562.3291	-35.5	196	105668734	4.003598048	66	23.33579462	2509	103.5525701	67.21442886	53	-1006	3515	32.21575912	230.0874779	1.622429124	559172316.8	0.116591901	48422.46805	1972.763074	770600.9323	2401.883041	211.3070414	75.85527133	0.444545339	4.022598937	3.264705028	58.40009955	0.501173306	0.451813815	0.9965487	0.974703181	-0.283023945	0.930893633	0.309065367	44.0204239
P0060	0.957844326	0.655100919	55.80292166	85.18217584	75.58139885	74.61662432	76.66399523	77.83492398	6251.318359	81.59126381	0.088097548	18628.0781	2.979863931	11530.71899	-394.2	99	199778335	4.220756641	82	9.259868663	2093	175.6986323	-30.99449289	39	-1024	3117	55.2472712	302.7928248	-0.853971488	1057176614	0.106844697	90722.83613	1721.075074	1547047.028	-12575.79615	412.9678443	83.65275167	0.632990216	4.170474325	3.243641433	64.76784437	0.491075	0.441230752	0.995233263	0.970805904	-0.319845732	0.949793564	0.330105913	40.44000149
P0061	0.890370446	0.728268856	67.76735191	93.05265675	83.27150066	86.83852792	80.85216604	91.09924405	4220.610046	82.85133544	0.054551132	23152.46171	5.485572336	14028.42407	-104	114	143589530	3.901295302	66	12.10476282	1301	118.2686274	10.03696718	50	-1024	2325	31.90817395	232.7322258	-1.625385287	759839614.9	0.124222214	54063.54824	1813.702299	774133.438	-7920.16801	245.4773403	34.04409209	0.710312842	2.78353423	2.849217314	25.79829618	0.545656408	0.501388714	0.996357111	0.973569442	-0.311199616	0.942254488	0.353566063	41.93112065
P0062	0.856542603	0.622242784	57.047794	91.68092495	75.75134075	84.56454549	75.51649143	86.85917122	5101.024628	78.52861808	0.076768786	18666.85113	3.659431681	11604.80347	-155.2	109.8	151287395	4.029784468	75	15.98773332	1884	130.7175611	7.136798906	47	-1024	2908	36.2886656	262.6528131	0.148002707	800574777	0.114755339	68935.56633	1797.034993	1051149.486	-4154.297554	260.7244122	51.88217582	0.634254926	3.194062717	2.971440158	41.18789229	0.524902424	0.477570641	0.996615666	0.975682664	-0.319041966	0.948481372	0.347706082	41.72961163
P0063	0.757322302	0.703086238	63.8955907	90.87873902	73.99281771	89.2766559	81.26431852	90.12062263	5375.823975	68.82449582	0.067322032	22043.9933	4.100579447	13890.03754	-54	330.2	305826661	4.114748587	53	16.23224852	2981	170.0860105	89.49091643	40	-1024	4005	34.64262168	351.3780823	2.314229808	1714955107	0.140506059	115457.9326	2126.497707	3441815.462	25049.67291	478.2879394	146.6664592	0.528993926	5.168200725	3.262093435	117.4968649	0.537813028	0.501276118	0.994860521	0.9723502	-0.403716959	0.973942062	0.314757155	45.19928453
P0064	0.917992529	0.747378204	67.79210344	90.70655665	81.55928065	85.9298633	79.90854758	90.45991024	8745.936584	83.26794137	0.089956749	22820.29507	2.609245431	13986.09009	-287.8	104	197265918	4.095201951	79	14.40046012	2281	146.307009	-14.25728339	42	-1024	3305	43.94388219	273.197957	-0.254100469	1043881536	0.110539637	74433.85359	1735.608933	1215029.598	-7076.412103	308.3851922	46.82368624	0.702050299	3.367023145	3.070705478	34.86542383	0.499902578	0.449745516	0.997448917	0.976948593	-0.303115465	0.943290822	0.356002516	40.83341704
P0065	0.79085946	0.541192332	48.21439712	89.08920964	65.35413035	82.56205644	81.015625	83.08384349	4710.978699	70.45704421	0.085664075	15864.49137	3.36755744	9884.985352	-42.3	316.9	236167615	4.307911379	73	22.08964575	3071	169.5837405	114.387045	53	-1024	4095	43.74579263	355.5672361	3.473209362	1249739515	0.104093971	113343.6634	2155.253567	5303973.841	37303.98586	520.9301328	168.789005	0.528827797	5.618021109	3.488786102	133.8304071	0.465713379	0.414923046	0.994481137	0.970524066	-0.362094588	0.970496224	0.313670236	45.45357104
P0066	0.981706238	0.696817678	60.23456216	86.44235647	79.56721314	74.82590634	76.64098337	82.70860375	6763.294983	84.86100054	0.084492219	20469.45561	3.026550766	12435.60791	-86	85	149825130	3.430885655	52.75	34.80130077	3050	116.0569633	-1.770212766	47	-1024	4074	25.03667903	252.4982663	0.738720207	792836839.1	0.173109642	63752.24081	1780.552706	2005418.573	-3970.619295	265.4374531	29.90746281	0.771686331	2.406617253	2.613283184	23.69872714	0.572488201	0.533181659	0.998915191	0.986305062	-0.294647643	0.918046294	0.382178427	41.46330247
P0067	0.909794805	0.707357054	68.17383426	96.37824891	85.9298633	89.49743035	79.963714	92.30147219	4970.053864	87.68443017	0.05652157	24917.85428	5.013598436	14906.85425	-366.4	93	234274416	4.047603562	70	8.751498259	1692	164.5380755	-29.73872914	37	-1024	2716	43.50769331	288.3825704	-1.259905333	1239721183	0.121011698	82280.11491	1680.421781	1445527.666	-13756.97869	439.9420142	70.75965471	0.720389145	4.016064858	3.196398975	53.31185726	0.49770697	0.450331538	0.994481188	0.967927847	-0.344930531	0.962528978	0.344713635	39.80749494
P0068	0.853669923	0.741016154	73.11984809	98.67510669	91.07989817	97.05236913	84.52135744	98.14579049	3670.488739	84.23597075	0.043510804	26446.58581	7.205194646	16108.08105	-130.7	94	174132845	4.00245665	75	15.15769829	1774	119.0240133	-6.129106439	30	-1024	2798	34.09984952	239.1762342	-0.525105545	921467142.4	0.11540874	57167.70508	1741.137496	724318.4701	-5149.955003	221.9348261	44.49551879	0.627692704	3.072382915	2.896924371	34.28556512	0.529711761	0.484345139	0.996660234	0.975488404	-0.305454574	0.94067231	0.366933785	41.17129822
P0069	0.895901247	0.693860835	54.45577333	78.4822699	66.6852027	75.87783793	65.52382454	78.79726384	3799.695587	70.31236349	0.070305906	16749.10171	4.408011466	10472.36938	-20	283.6	152768500	3.996402313	57.5	15.08016366	1876	129.296568	89.0085902	52	-1024	2900	33.09988556	277.8395137	1.818495993	808412411.5	0.131297012	69272.26622	2061.372775	1234568.802	7099.403728	286.493927	78.82161161	0.568463414	3.881652811	3.088212794	62.76418466	0.532772768	0.49106357	0.99481393	0.971306142	-0.335995242	0.950568712	0.336666779	44.80931681
P0070	0.863870358	0.532580541	47.56677981	89.31377731	69.25669988	80.24698812	74.76529846	82.59751132	4893.544006	77.15552475	0.087009455	16020.15364	3.273732415	9816.192627	-85.6	657.6	403123855	5.074570478	186.5	10.90624351	3071	275.2406216	160.9514825	51	-1012	4083	114.6468872	466.1731889	1.907549276	2133229872	0.069021004	191412.0623	2405.446422	9528968.511	58455.50072	857.8881127	191.0208038	0.606655969	7.057512429	3.91892383	138.4417939	0.407524399	0.352564521	0.993473669	0.962626354	-0.418640147	0.987003185	0.272958823	47.3073061
P0071	0.846850235	0.766168427	66.43843821	86.71518674	74.60658699	81.63983403	79.47693535	84.07734099	6933.512878	73.43477627	0.082274133	21372.55096	3.082499642	13081.20117	-67.9	125	120855579	3.892939542	58	12.07258568	1160	106.4691198	27.92030744	48	-1024	2184	27.77355931	221.1103736	-1.497415536	639537274.1	0.132680193	48110.25376	1818.968339	707988.1604	-7255.791707	246.5079522	45.05615805	0.688530429	3.191012953	2.954462404	33.94534323	0.530279446	0.486885554	0.994603894	0.968398449	-0.330520377	0.950698212	0.363850345	42.03235547
P0072	0.889428688	0.652721277	57.99446476	88.85027468	72.80197248	77.82771916	78.31251909	81.08714937	5820.69397	79.02598324	0.081454425	19211.11702	3.300485667	11820.8313	-189	112	137949345	4.235633933	97	11.46937814	1470	138.7338237	0.195920304	46	-1024	2494	47.25989752	255.8141234	-0.674675956	773565434.1	0.100940575	65440.82736	1739.126109	1017499.019	-7154.041304	301.3079967	49.96362853	0.697924073	3.669757949	3.237586706	35.72787446	0.473850756	0.417885951	0.995291611	0.967411631	-0.310255432	0.954053737	0.326439295	40.90142948
P0073	0.920871863	0.710748844	61.22880468	86.14689314	76.65461455	83.01774242	76.95106279	86.39128628	4857.163239	79.33024996	0.069450819	19970.78877	4.11161573	11890.55786	-97	183.4	125846150	4.249453299	77	10.95966299	1500	119.7412142	41.23453494	54	-1024	2524	37.29025453	236.6564964	-0.677496013	665946118.5	0.100368409	54306.01041	1867.430369	655529.2109	-3215.994199	233.9824845	53.26232392	0.617548601	3.551061821	3.111953176	39.03303125	0.514491656	0.466899963	0.995198963	0.969356111	-0.332248622	0.956151662	0.329710759	42.65826091
P0074	0.885432893	0.587473972	48.09280884	81.86372692	66.17523973	74.02598157	72.70802087	76.14785839	3337.108612	72.48483658	0.072812172	14831.79439	4.444504545	9276.434326	-56	226.2	143923858	4.040797029	58	25.55459353	3071	128.7481286	73.07472904	39	-1024	4095	32.82524557	286.533522	3.099077338	761608794.5	0.13208715	76761.54319	1984.477534	2775192.65	16117.93319	336.4876145	95.05252677	0.520404254	4.082610385	3.184874416	77.15113652	0.501246746	0.451536437	0.996809459	0.977888754	-0.328181637	0.949346372	0.32798984	43.84440748
P0075	0.80021085	0.572527214	54.61831917	95.39864283	73.64282467	87.66771872	77.72652284	90.52845207	7767.404175	76.33902911	0.095122087	19939.76452	2.567107887	12409.14917	-27	480	328294754	4.166645591	61	13.64311525	2595	201.5602788	135.719403	42	-1024	3619	55.47491505	374.1627492	2.727995938	1737253123	0.127286383	121578.0066	2193.796487	3763797.075	31335.54408	495.5813227	118.5846047	0.612464841	4.648085645	3.252428528	95.35171623	0.513255917	0.470521086	0.994905976	0.972337459	-0.356133674	0.963332864	0.337051088	45.79205049
P0076	0.883858769	0.520824705	47.10297256	90.43920555	69.3753959	78.58875015	79.56566207	79.62219904	3074.726105	79.93548489	0.065026568	15725.25077	5.114358234	9599.230957	-73	148	113054740	4.057196018	67	17.13503056	1746	110.3710538	47.74090408	51	-1024	2770	32.42624024	249.6466522	0.732735419	598257199.6	0.113524723	60044.25701	1853.342154	933788.6253	-3089.781636	236.4957953	59.56183242	0.55184838	3.527172408	3.036916664	46.50459402	0.500950451	0.450176546	0.995553231	0.972068108	-0.333898731	0.955937498	0.351661966	42.51287692
P0077	0.846701207	0.678640322	61.7231475	90.95119382	78.56799559	88.00329029	78.9983219	89.68099525	6022.891235	77.0084856	0.077991341	20526.16193	3.408024672	12335.0647	-81	115	110495732	3.821902008	57	17.57248556	1791	100.0020646	30.46761047	50	-1024	2815	28.30879022	217.721649	-0.134249685	584715574	0.137366085	46474.44114	1820.713511	953922.9941	-3497.178857	246.9882604	40.61168227	0.711055816	3.002533722	2.933566158	30.87926171	0.54419054	0.500102314	0.996998996	0.976070748	-0.339272849	0.95570021	0.335001499	42.02715659
P0078	0.832968803	0.791808596	70.09810125	88.52909861	78.59695104	88.00329029	80.85216604	90.58124078	4111.467743	73.7419773	0.05468089	22697.59324	5.520557295	13747.96143	-55	181.3	192917559	4.098251624	64	14.85837086	1863	121.068932	61.34449577	54	-1024	2887	30.71305001	272.4998739	1.176120212	1020871116	0.12024261	70493.03413	1937.867327	1634374.71	3766.870008	334.8818158	64.10076759	0.675764528	3.855622269	3.167344528	47.94556016	0.522943154	0.478905524	0.995525162	0.970669531	-0.355573501	0.965285867	0.318202145	43.21481903
P0079	0.756514647	0.72683208	59.79311347	82.26537483	67.34162736	74.73327572	72.16010032	75.68315333	10101.06506	62.23496098	0.113362917	19933.85173	1.973440583	12991.24146	-29	322.8	241808966	4.181798585	58.5	13.57677365	2158	146.6566882	86.9197556	59	-1024	3182	36.85670999	313.8415585	1.34559512	1279592124	0.125140513	90941.47992	2068.981111	2403603.433	9117.688262	461.9779378	124.1852628	0.563199225	5.31820164	3.516738266	93.98112753	0.487992318	0.44257444	0.99309976	0.964400203	-0.348738042	0.96415491	0.298833599	44.52144816
P0080	0.880783973	0.620294772	55.6434077	89.7047826	71.75022457	79.12118777	78.662681	81.05967643	4851.430511	79.0105348	0.072702617	19062.53379	3.9292604	11583.63647	-63	356	204585883	4.287639668	74	12.4838598	1885	158.894896	103.8049338	48	-1024	2909	42.94962834	305.7137348	2.405056569	1082616947	0.102923563	82685.42335	2079.041322	1027792.339	10482.90701	268.1228431	86.07486165	0.484224891	4.350327689	3.322184177	66.12589045	0.489907309	0.439673952	0.994246696	0.967784833	-0.31702782	0.953355538	0.319658465	45.07672948
P0081	0.792934236	0.691393177	59.28922438	85.75326803	69.64980062	85.1988268	75.1300955	87.43647806	6570.807648	67.99670207	0.088155497	19244.82178	2.928836577	12202.771	-26	611	518739322	4.464898929	80.75	11.67038646	2649	260.1054875	186.9314831	55	-986	3635	72.06792557	474.2910545	2.835921068	2745037794	0.105315971	190008.625	2230.752688	7696709.208	58551.08036	637.740877	140.0472133	0.622490618	4.91752487	3.303407117	113.4808107	0.510882961	0.465834787	0.994176348	0.971313802	-0.353018255	0.963237229	0.314633172	45.86120574
P0082	0.891956883	0.635013848	51.97455008	81.84790023	68.69352972	72.65562668	71.18799557	75.0265399	5263.525391	73.00479799	0.092289813	15855.55715	3.012345524	9742.108154	-78	557	301635601	4.876206583	115	8.938852193	2202	229.1079654	140.8707224	58	-1024	3226	80.29756669	404.7756744	1.758136513	1596179602	0.071935906	143998.7861	2275.843473	3738374.655	27143.65169	639.414843	162.7582505	0.585411202	6.561969113	3.883023411	116.0157592	0.414530358	0.357076562	0.991363596	0.956965686	-0.381181282	0.979806893	0.254654953	46.3808924
P0083	0.896861656	0.603249853	51.55867803	85.46819817	72.70818876	79.69909383	74.08985518	83.46094152	5299.24469	76.65314974	0.088014901	16700.79841	3.15154317	10504.11987	2	681.8	451505303	4.445252102	100	10.78034529	2849	268.9502422	208.4790932	66	-958	3807	91.77071741	476.9261902	2.557550612	2389252305	0.111041628	183995.0586	2291.40551	7775277.365	63206.9077	764.7793903	147.5814563	0.664638556	5.285055321	3.325545929	118.6447241	0.538002438	0.499791602	0.994256446	0.970406031	-0.425662681	0.979899898	0.285263849	46.21547959
P0084	0.829008108	0.640531693	58.6633826	91.5854489	70.82232011	84.15451661	85.43467957	86.21985716	5932.711029	75.92507972	0.080212445	19758.06906	3.330360936	12229.22974	-74	346	219032907	4.415712965	70	12.07599701	2232	153.5783715	83.03115534	54	-1024	3256	44.76168048	307.8610249	1.416163577	1159066958	0.101875196	87884.23789	2067.022385	1584751.906	9857.432966	363.0071324	113.2383818	0.510146515	5.013750906	3.45223543	86.66794001	0.484042015	0.435920742	0.993967568	0.966937818	-0.351675336	0.967553105	0.307132194	44.749264
P0085	0.830214113	0.652535161	63.4139357	97.18087161	80.68754992	93.49434021	81.92496835	95.69082957	7258.293915	80.68093115	0.077862535	23283.34032	3.207825502	14621.09985	-20.8	449.8	283427660	4.234504054	81	17.05798947	2515	171.9308477	138.3069128	52	-658	3173	58.89484743	320.2806293	3.290689086	1499827766	0.107243762	83450.87938	1083.205378	2098683.992	21206.71574	320.3441502	90.07797938	0.571330635	3.909697439	3.104086528	73.53125371	0.544392136	0.502482536	0.995113508	0.973666041	-0.323285068	0.950902101	0.315567651	32.00795293
P0086	0.888854371	0.750614783	58.74896782	78.26780016	70.82232011	77.5625	66.16675563	81.16310859	5844.735718	69.56867631	0.086377093	18166.11775	3.108116196	11282.00684	-9	200.8	113003337	3.694520152	52	16.45169633	1769	105.9404364	86.51078799	51	-904	2673	25.05103084	230.2247627	2.493371308	597985187.9	0.148159556	45519.32493	1659.199242	638397.684	6051.351682	172.7479664	39.69729021	0.603476971	2.658492426	2.71566185	32.34146266	0.57751217	0.538443805	0.996849625	0.978124197	-0.303462588	0.923812569	0.355211218	40.31523426
P0087	0.913596073	0.744580284	64.6313361	86.8023738	78.56799559	84.68724775	74.49348821	87.28241501	9072.261047	79.30230787	0.09548748	22030.01122	2.428282333	13636.83472	-94	142.8	284756495	4.141576709	66	10.66524267	2150	153.4265378	33.49282111	48	-1024	3174	31.24845973	332.4142325	0.410072902	1506859626	0.117383125	109377.4529	1922.352362	1960435.53	1186.362296	334.636184	69.45306554	0.600245939	3.502932278	2.957912217	56.85009806	0.540430179	0.498213367	0.996100979	0.976007407	-0.311886815	0.936501956	0.358185245	43.05875189
P0088	0.821450883	0.540562482	48.36568059	89.47287729	66.6852027	78.15139554	77.95313126	80.404205	4667.983246	73.49757408	0.082929142	16287.82697	3.489264231	10165.448	-14	478	302218289	4.151746956	60	18.99628508	2704	200.4961405	148.7438834	58	-1024	3728	47.4612806	396.6401638	3.483103567	1599263041	0.130282819	135198.6767	2324.139286	8734292.156	62613.68569	669.7669168	126.818527	0.671558155	4.568774712	3.184637177	104.1791528	0.528688236	0.485450231	0.994999211	0.973849046	-0.378556274	0.968169233	0.313584763	46.73566972
P0089	0.825263404	0.770742956	70.53430731	91.51469604	83.27150066	90.57683122	81.5364916	92.30147219	4552.226257	75.5237296	0.056924587	23334.58742	5.125972677	14007.25708	-18	822.6	731667415	4.819277196	175.5	8.203055473	2729	312.6206372	228.9931998	66	-1024	3753	127.6914387	525.7507324	2.03326904	3871799614	0.089425712	223975.9471	2811.824217	11230147.46	79916.75457	1224.874189	240.5263659	0.675886785	7.562420312	3.841451096	177.4668692	0.460673756	0.417994541	0.990512231	0.958038855	-0.455054837	0.991445628	0.277144917	50.5917554
P0090	0.849443584	0.760252588	67.52362333	88.81735407	81.02556894	84.68724775	76.99689428	88.90419044	6945.198822	75.44533152	0.07649426	23013.27341	3.313551418	14324.76196	-45	607.4	439656982	4.799540381	141	9.354276053	2489	234.3435868	156.5969708	52	-1024	3513	93.1993999	403.0072502	1.879498051	2326553976	0.078208899	137892.2325	2280.309903	3755323.293	28513.46389	594.8491459	130.6335008	0.626033856	5.380770718	3.565961287	100.3974792	0.460731967	0.409650911	0.994055378	0.966982039	-0.367632344	0.976706279	0.30819071	46.50726031
P0091	0.873951962	0.703495581	56.7493478	80.66766778	71.59794428	78.03244518	70.32794969	80.70132349	6278.659058	70.49966654	0.091521071	17983.5032	2.864226745	11276.71509	-51	213	172962554	4.054937869	62	21.13384594	2283	124.0822992	71.30173627	53	-1024	3307	30.34305175	284.8946672	2.39301121	915274257.3	0.124947563	76081.03378	2007.979391	2677364.859	15574.59646	327.7252783	87.40392081	0.575599015	3.943553771	3.088022513	71.18049666	0.533253556	0.491418559	0.995550185	0.974204822	-0.324689048	0.948086291	0.34018638	44.11856233
P0092	0.8692041	0.748014175	59.92266515	80.10899675	75.75559488	78.5	68.56264421	83.14853109	11208.58383	69.63106838	0.106679332	22704.1023	2.025599544	14483.5144	-543	292.4	366243855	4.799383325	98	5.873516849	1639	227.0496744	-12.74643771	47	-1024	2663	89.54638803	365.803431	-0.380312595	1938070204	0.084197406	133649.6785	1805.058448	2384199.073	-11721.44614	630.3608894	145.4217839	0.608842012	6.107679666	3.756507831	106.9129114	0.447052187	0.397538472	0.98903844	0.952408798	-0.376878935	0.981145405	0.28600326	40.99223032
P0093	0.897845563	0.803200672	62.74432161	78.1178649	77.09425669	81.02556894	61.79707253	82.87228974	11963.53989	70.13777838	0.113309542	22324.96435	1.866083497	14515.26489	-47	434	341668127	4.328653518	63	12.42320493	2355	185.2729112	106.9394823	45	-1024	3379	50.93274111	352.9306124	2.023287973	1808021644	0.123973541	113123.9643	2168.628885	3744700.935	26429.65281	533.4032235	154.9682201	0.540895816	5.795106574	3.559534781	120.4081684	0.495373211	0.453231452	0.992449762	0.963878307	-0.373456995	0.975296594	0.298012121	45.53326785
P0094	0.755595639	0.739536467	62.75658004	84.85934481	73.84072974	83.73046064	68.96026086	85.51633302	10239.53247	64.11935084	0.103911834	21945.18259	2.143182089	14250.67749	-42.8	261	127688827	4.096088951	64	12.54381071	1538	108.2445059	66.70738953	47	-987	2525	34.90937894	217.7500543	0.769060051	675697100.9	0.116240769	42965.21033	1859.284337	412332.2542	603.7356097	193.1778012	65.88286514	0.482951596	4.12501083	3.35262376	48.15865152	0.491987025	0.443216034	0.994091314	0.964685763	-0.279225732	0.936682831	0.312558305	42.7397293
P0095	0.793740321	0.783248456	62.98322283	80.4128273	72.02447094	74.13802189	70.24011031	77.7270631	9248.21167	63.82690338	0.103689915	20548.78331	2.221919658	13224.07837	-93.2	174.6	165654483	4.022631394	57.5	24.96989789	3071	114.8047339	40.52621048	46	-1024	4095	29.42064829	257.4651598	1.416358128	876601786.9	0.130524399	64645.93479	1884.70269	1346768.614	798.5867228	256.9763924	83.76567438	0.476594377	4.139926471	3.228787587	65.90239828	0.516216292	0.472610601	0.99707782	0.977329815	-0.303337208	0.937963691	0.327411022	42.90387853
P0096	0.782280203	0.71911992	56.08403362	77.98982073	65.96550242	73.60360371	68.05911737	75.23731335	8904.909515	61.00989283	0.110594967	18786.03389	2.109626589	12128.68652	10	356.9	145788136	3.814700288	65	27.65530347	2284	126.1752678	128.0593368	64	-649	2933	45.54111769	252.2050538	3.9434062	771474083.9	0.142433733	47208.19543	997.6152851	927484.3767	10182.43961	201.5515307	74.79565994	0.464522003	3.641709355	3.083136654	60.7022123	0.53197403	0.488205807	0.995333624	0.97320159	-0.287601462	0.930930361	0.334029127	31.07302402
P0097	0.826725706	0.776554922	61.16525809	78.76488362	70.58973124	78.59695104	66.04668278	80.47100422	9464.95285	65.11695402	0.106126027	20389.56002	2.154216756	13192.32788	-283.4	438	372901660	4.658245175	75	11.39569491	2620	199.5196707	72.82069795	49	-1024	3644	59.2757641	386.7550731	1.334647612	1973301631	0.096027079	144276.6325	2049.80997	4092797.176	15786.93434	622.0782773	254.0890923	0.412022988	7.178443467	3.78099963	200.6992028	0.458154025	0.412078807	0.98988249	0.959521958	-0.411748952	0.985714107	0.292533435	44.21744434
P0098	0.826002829	0.800154751	57.8817214	72.33815874	64.09685816	66.81913737	61.79707253	68.90345268	8852.433014	59.75152379	0.118846288	17413.00012	1.967029865	11176.17188	-3	195.7	84780272	3.620893778	52	22.53845231	2038	87.45350881	72.59469697	50	-1024	3062	24.75652403	200.3551203	1.50160742	448635838.8	0.1518882	34872.18421	1976.749616	467110.7873	1708.49302	161.8695064	56.69863135	0.458492176	3.34796976	3.003163944	45.09452921	0.542110406	0.499661789	0.996535574	0.975808595	-0.270892232	0.911623419	0.339034438	44.15832642
P0099	0.78899132	0.717035984	56.14536063	78.30201256	66.64388364	73.75595845	67.25087854	76.39910019	9805.82962	61.77960828	0.117603702	18838.77648	1.921181298	12239.81323	-72	333.8	218135976	4.3804023	75	13.39610587	2396	150.310385	71.92390834	51	-1024	3420	45.4355027	307.0971827	0.95875409	1154320625	0.107340622	89135.63105	1989.368109	2124368.671	5087.628678	432.9158822	109.4125368	0.598308641	5.019767151	3.476758149	82.55145081	0.49010523	0.44400985	0.994603832	0.968044836	-0.365534182	0.97264811	0.300304693	43.66931997
P0100	0.793898187	0.754471296	58.82479363	77.96823273	66.32837529	75.87783793	67.47345579	77.13438361	9892.702484	61.89883864	0.116550221	19121.16383	1.932855442	12282.14722	-24	562	332943890	4.797064293	148	11.49668816	2350	212.5792248	155.1434726	71	-1024	3374	90.56941011	378.7459124	1.806082434	1761855180	0.073833297	119378.9691	2312.730859	3589859.302	22831.52445	593.075535	153.8363615	0.597611136	6.270825142	3.82470713	111.8610734	0.422755606	0.368507378	0.992500995	0.960372119	-0.358318262	0.978626131	0.285107209	46.91330264
P0101	0.788324952	0.760622841	61.1143985	80.34783499	72.02447094	76.13208737	69.33016041	79.65481713	9792.60025	63.34020313	0.104514227	21179.09481	2.162765176	13594.50073	-28.2	434	190079661	4.523811987	129	10.03496567	2164	156.9647304	118.8310627	57	-1024	3188	73.14438901	272.0105648	1.134435386	1005853675	0.084030467	59868.92592	2169.986383	674776.4577	4960.359602	266.1672661	61.90392346	0.615102922	4.172669221	3.439926018	43.76300981	0.461110572	0.40642208	0.996428336	0.970565234	-0.320931311	0.963271777	0.304918936	46.02042859
P0102	0.884508743	0.818078308	63.05680567	77.07918063	70.58973124	76.65461455	67.19840028	79.91058541	11422.01767	68.17720919	0.113624553	21586.08195	1.889865922	13906.71387	-41	338	233113865	4.297471591	71	12.61158868	2085	146.4731996	88.17313546	58	-1024	3109	43.32389684	297.8320097	1.044935131	1233579840	0.110512534	80929.40419	2083.726604	1793632.821	6467.95007	386.5932245	100.8099209	0.565297591	5.020749438	3.549652519	74.69117515	0.473377663	0.424280717	0.994049519	0.965009375	-0.315578295	0.956508054	0.297676106	44.84833774
P0103	0.796020074	0.756415619	58.12737	76.84580879	64.82202385	75.87783793	66.16675563	77.38747028	9132.013702	61.17080639	0.112233459	18825.19482	2.061450566	12128.68652	-3.9	306.8	133500620	3.941728334	58	13.8850537	1770	116.073338	93.55584642	61	-1024	2794	36.94256283	241.3427931	0.687257118	706451645.1	0.138944854	49493.6474	2036.311397	655218.5164	875.1123984	219.48812	81.11998804	0.451440823	4.21349483	3.27283729	62.46611083	0.522679838	0.478954563	0.99406512	0.967498874	-0.312921623	0.945203371	0.300924458	44.73395858
P0104	0.781697225	0.776482792	61.93588628	79.76466048	68.05813806	77.69457052	64.42433069	80.78188618	9265.630341	62.35181378	0.107027121	19933.0426	2.151288349	12938.32397	-496.6	362.6	368319420	4.667618089	76	7.9061498	2124	213.4823524	25.87321063	50	-1024	3148	69.87268634	388.1261259	0.463247363	1949053571	0.106941841	149972.4665	1890.668672	3013479.993	156.4903302	635.0080078	253.75671	0.432131877	7.548780565	3.862697498	194.1649104	0.455131232	0.410537259	0.986753873	0.951521608	-0.414231515	0.986198755	0.277643086	42.35395654
P0105	0.871888516	0.707416844	61.59628838	87.07212569	75.58139885	79.56721314	78.16780078	84.81448189	5962.697601	75.91718648	0.078945739	20142.68148	3.378115549	12382.69043	-67	287.2	282044509	4.286926946	68	13.52067191	2556	157.254169	71.33888889	60	-1024	3580	38.58243183	347.1769599	0.898810116	1492508480	0.110509168	115442.6044	2048.736404	4255223.785	4390.791145	631.8820449	128.5351941	0.619896436	4.717540336	3.269476373	103.5733267	0.510932326	0.466079003	0.994584033	0.971920372	-0.37635609	0.961208464	0.318180724	43.8284631
P0106	0.937742289	0.78984844	71.13996877	90.06787268	83.75524704	81.63296764	77.95313126	86.90773889	9063.661957	84.46045309	0.083180709	25273.4175	2.788433376	15256.10962	-53	745.8	599792620	4.861920807	154.5	8.508727655	2559	276.89513	182.179674	50	-1024	3583	120.305939	456.1190779	1.829741256	3173951425	0.078566342	174855.1796	2452.51934	6912306.853	49060.9865	841.0260036	167.8150368	0.665853329	6.412852973	3.788341023	124.6920957	0.444600235	0.394055925	0.992608895	0.961839058	-0.391316166	0.985520671	0.285683118	47.76439486
P0107	0.926300357	0.861683844	60.35512474	70.04323586	71.10028129	70.39237824	60.23599625	74.74081028	8650.905609	64.88107438	0.110160201	18499.80376	2.138481749	11932.89185	-24	341.6	167815931	4.20508212	79	19.39070343	2345	138.5904577	102.3862528	49	-877	3222	47.0580948	272.7993431	2.713831371	888039625.1	0.105286995	63936.53684	1695.611851	1581964.402	13521.8913	300.653517	87.78566883	0.521794296	4.580569818	3.450835448	65.36754149	0.474392138	0.423936113	0.995243525	0.968923858	-0.296935098	0.946166488	0.307868325	40.49918073
P0108	0.934344609	0.645848916	57.03441822	88.30922653	76.56683821	81.63983403	73.52824347	85.06803917	8715.729523	82.51124974	0.104146054	19665.74789	2.256351329	12070.47729	-4	509	364161181	4.395272794	98	17.86646784	2893	209.9899842	176.7878124	63	-947	3840	68.53859863	399.5620032	3.452021805	1927049218	0.096216943	128395.8638	2164.695288	6880849.805	51998.20939	597.3092753	134.170065	0.612485959	5.379728526	3.556856496	103.8664752	0.473926635	0.424776139	0.994862866	0.969528211	-0.337918857	0.96710867	0.292898505	45.22683148
[truncated: 58 more columns]
