# Supplementary material for: Development and evaluation of a multimodal feature-based predictive model for radiotherapy-induced oral mucositis in nasopharyngeal carcinoma
Source: PLoS One. 2026 Apr 9;21(4):e0346251. doi: 10.1371/journal.pone.0346251 (PMC13065032; doi:10.1371/journal.pone.0346251)
Supplement: S2 Data — (CSV) [file pone.0346251.s002.csv]

Anonymized ID	original_shape_Elongation	original_shape_Flatness	original_shape_LeastAxisLength	original_shape_MajorAxisLength	original_shape_Maximum2DDiameterColumn	original_shape_Maximum2DDiameterRow	original_shape_Maximum2DDiameterSlice	original_shape_Maximum3DDiameter	original_shape_MeshVolume	original_shape_MinorAxisLength	original_shape_Sphericity	original_shape_SurfaceArea	original_shape_SurfaceVolumeRatio	original_shape_VoxelVolume	original_firstorder_10Percentile	original_firstorder_90Percentile	original_firstorder_Energy	original_firstorder_Entropy	original_firstorder_InterquartileRange	original_firstorder_Kurtosis	original_firstorder_Maximum	original_firstorder_MeanAbsoluteDeviation	original_firstorder_Mean	original_firstorder_Median	original_firstorder_Minimum	original_firstorder_Range	original_firstorder_RobustMeanAbsoluteDeviation	original_firstorder_RootMeanSquared	original_firstorder_Skewness	original_firstorder_TotalEnergy	original_firstorder_Uniformity	original_firstorder_Variance	original_glcm_Autocorrelation	original_glcm_ClusterProminence	original_glcm_ClusterShade	original_glcm_ClusterTendency	original_glcm_Contrast	original_glcm_Correlation	original_glcm_DifferenceAverage	original_glcm_DifferenceEntropy	original_glcm_DifferenceVariance	original_glcm_Id	original_glcm_Idm	original_glcm_Idmn	original_glcm_Idn	original_glcm_Imc1	original_glcm_Imc2	original_glcm_InverseVariance	original_glcm_JointAverage
P0001	0.944701197	0.684433237	65.03067912	95.0139117	88.09086218	94.40338977	85.51023331	96.49870465	57696	89.75975609	0.232842481	31011.23358	0.537493649	61248	19.3501507	68.45523505	1791139.427	5.802976331	28.82897892	2.137733064	74.45413188	15.35996757	39.36324546	35.00201052	0	74.45413188	11.8793204	43.26221268	0.404987914	114632923.3	0.020015308	322.1539534	1881.421593	3187588.8	19202.56544	1246.098984	19.05846849	0.967110461	3.204388021	3.070297179	7.98245083	0.366065126	0.278970987	0.996672983	0.960314556	-0.531630669	0.998778209	0.291592525	39.66134435
P0002	0.846238631	0.794547397	61.35965573	77.22592257	72.11102551	77.66595136	70.88018059	81.28960573	43050.66667	65.35155901	0.264123058	22490.42839	0.522417657	45696	20.06650479	53.82209265	921780.5579	5.373920318	16.16775335	3.027525437	70.44009308	9.752714959	33.76416114	31.91484464	14.11298098	56.3271121	6.827487841	35.93061626	0.826336966	58993955.7	0.028733062	150.9906073	541.5435395	1052924.29	11850.01736	605.9189639	13.23274887	0.950099441	2.703821722	2.836202368	4.944329696	0.402024616	0.321219429	0.995996057	0.956214881	-0.529313751	0.997642534	0.329339899	19.81364428
P0003	0.666641254	0.321489226	31.15944879	96.92221775	69.85699679	97.65244493	84.09518417	97.73433378	24858.66667	64.61234878	0.283601475	14524.26597	0.584273733	27456	16.69403471	72.51961298	1108617.892	5.698936318	39.43595502	1.726555026	74.0856816	18.32085037	46.3132116	46.94996691	1.87506459	72.21061701	15.21230971	50.83493769	-0.191820587	70951545.07	0.026564733	439.2773213	2591.846407	4712629.058	-13935.94035	1460.157416	24.08128734	0.963299396	3.728764099	3.217730827	8.876816791	0.355266824	0.272550549	0.99566501	0.953575668	-0.632433857	0.999305473	0.257565805	46.50881395
P0004	0.967994925	0.592140964	57.94524166	97.85717452	84.85281374	87.7268488	87.8179936	90.06664199	50477.33333	94.7252483	0.230154774	28698.66792	0.568545643	54912	16.21614823	56.56603433	1110791.033	5.580365925	21.69997484	2.602422052	73.25330804	12.13413438	32.79533438	29.37945884	10.78179212	62.47151592	8.81559892	35.98094279	0.736721098	71090626.14	0.024630381	219.0942869	767.3037274	1782069.415	15782.87253	863.3350686	16.44642843	0.958887346	2.974918742	3.005920522	6.977643669	0.390209948	0.307531654	0.996059569	0.957104542	-0.522957824	0.998249872	0.301819369	23.53148062
P0005	0.864616137	0.625808389	55.83457488	89.21992083	74.40430095	84.38009244	79.69943538	86.71793355	41194.66667	77.1409833	0.2470154	23351.82117	0.566865157	45824	18.1765599	62.30324391	1261465.733	5.792237504	25.44437415	2.097899454	73.9425173	13.52255432	38.78154762	36.64345775	1.65773598	72.28478132	10.38670814	41.97408307	0.310521407	80733806.93	0.019459443	257.8152138	1696.769377	2208933.538	9878.379725	1043.662171	19.74773636	0.955955096	3.332649356	3.099621046	7.799248323	0.357454237	0.268518242	0.996359245	0.957676114	-0.553025141	0.998963027	0.27172897	37.94483905
P0006	0.937244397	0.532298143	47.91469371	90.01476778	76.94153625	86.16263691	80	86.25543461	40152	84.36583679	0.258053037	21974.21001	0.547275603	42752	19.18581401	62.31622704	1140514.563	5.759895474	28.33158217	1.993215443	74.47663645	14.0263384	37.99369982	34.92240409	1.52999147	72.94664498	11.13290789	41.32017825	0.420053749	72992932.05	0.020976012	263.8359045	1676.798813	2015335.475	11108.77469	1042.415784	18.61919337	0.96354948	3.25943353	3.057533101	7.344105392	0.358139676	0.268077816	0.996649242	0.959029489	-0.571525015	0.999169725	0.273518334	37.68006119
P0007	0.842043962	0.67074939	64.2536944	95.79389165	83.23460819	92.77930804	89.4427191	94.91048414	51880	80.66266802	0.217966086	30862.31578	0.59487887	58688	4.329818416	17.98003988	98175.32223	3.842006893	6.11233518	2.798857887	20.81033836	3.983392843	9.110520162	7.54878348	2.81345736	17.996881	2.855678621	10.34704886	0.979723457	6283220.622	0.08554399	24.05984247	82.35906907	24737.09369	858.2883457	97.70487729	1.390449605	0.966602062	0.814583517	1.541222954	0.635521897	0.670097399	0.647883557	0.996212179	0.960585945	-0.542689795	0.99021582	0.469416261	7.618481402
P0008	0.851024743	0.661367704	61.05363008	92.31419939	79.39773297	85.88364221	78.58753082	89.17398724	47920	78.56166779	0.242457507	26314.3731	0.549131325	51200	19.23674306	64.71075365	1403743.219	5.822783516	28.15368408	2.05969839	74.24965728	14.84822399	38.20331823	33.1766982	0	74.24965728	11.60903909	41.88888902	0.438078777	89839565.99	0.020859375	295.1854992	1763.039788	2710753.577	17143.27855	1173.356286	18.06878871	0.964154633	3.154168338	3.001714132	6.861272568	0.370131082	0.28404455	0.996836855	0.960847071	-0.557813313	0.99898369	0.294218425	38.38037066
P0009	0.811182566	0.671568586	56.49291415	84.12084083	68.11754546	78.89233169	78.58753082	81.3879598	39152	68.23735951	0.245099863	22749.77074	0.5810628	43200	18.35992396	59.39964636	923921.1789	5.490337602	24.0031145	2.381571806	70.5158672	12.83075574	33.77360231	29.1010604	12.9358376	57.5800296	9.791558112	36.99692037	0.745663999	59130955.45	0.027682853	228.1159038	742.0884377	1848512.352	16855.29039	928.8043507	15.65560246	0.9619914	2.848497195	2.90499073	6.216562937	0.410459393	0.334403684	0.995589832	0.955717311	-0.578125983	0.998864443	0.325920989	22.60757661
P0010	0.979185728	0.729763262	65.582068	89.86759325	86.53323061	80.99382693	79.69943538	90.95053601	55661.33333	87.9970647	0.231230493	30488.87664	0.54775685	60864	16.84946824	71.37206849	2560482.242	5.82445095	39.80967074	1.652948144	75.41631447	18.24527778	47.62174455	51.70657216	10.54025771	64.87605676	15.36650353	51.88844138	-0.345478902	163870863.5	0.020259818	424.5797946	1833.455574	4689901.812	-21025.60828	1698.288855	18.55414355	0.978063992	3.193259426	3.098689306	7.790182219	0.368906407	0.282106116	0.995820657	0.955417119	-0.539007326	0.998969803	0.287523717	37.56202239
P0011	0.608355077	0.451399348	42.95449709	95.15852715	65.60487787	80.49844719	77.25283166	85.22910301	22461.33333	57.89017309	0.277822524	13857.14283	0.616933226	25728	19.89664239	73.10523792	989230.5585	5.836513164	35.98789881	1.646874858	76.29168285	17.27474932	45.63019911	43.00635603	13.03721695	63.2544659	14.29697845	49.60617435	0.078402638	63310755.75	0.019182693	378.6574627	1440.164537	3446650.83	3479.205159	1389.594375	28.98333708	0.957458185	4.084032167	3.270121734	10.92952033	0.317655256	0.225602298	0.993129416	0.942343798	-0.656772268	0.999636871	0.232686641	32.97075939
P0012	0.915915036	0.646188875	59.82368382	92.57925375	80	86.53323061	80	89.79977728	48690.66667	84.79473052	0.230198799	28012.04948	0.575306345	54144	15.7577709	68.16746615	1510776.327	5.862606967	33.65725063	1.849388444	74.65650691	16.62864237	37.70969509	33.53058418	1.83608245	72.82042446	13.46746401	42.25858044	0.413302615	96689684.96	0.019161232	363.7665172	1794.634902	3756369.008	15860.37871	1471.306587	15.66575574	0.976302464	3.054068064	2.898570434	4.841963607	0.370154199	0.282071809	0.99716616	0.961356748	-0.575071407	0.999295832	0.285437472	37.78438071
P0013	0.94385523	0.585773217	54.85807915	93.65071257	80.89499366	83.23460819	82.46211251	88.54377448	45434.66667	88.39271484	0.243082866	25331.13646	0.557528828	50432	18.0143071	63.47251429	1276816.431	5.726408093	25.60704498	2.197691807	74.5495047	14.15575385	36.68713792	31.05104409	1.20563982	73.34386488	10.80549112	40.25326596	0.545556081	81716251.59	0.022697699	274.3793314	1569.416589	2354189.875	16255.30399	1067.133379	18.74320813	0.961237245	3.189118883	3.063626685	7.542011427	0.374571794	0.289917414	0.996630272	0.959989497	-0.551837938	0.99890636	0.290959767	36.12449183
P0014	0.922732251	0.659051298	66.37722544	100.7163261	88.09086218	93.38094024	87.36131867	97.48846086	57152	92.93420232	0.220000651	32614.77946	0.570667334	63040	19.09975879	58.38986908	1484587.52	5.628237116	23.37581034	2.16286657	72.27148986	12.45128244	35.96575664	32.10519276	1.00705794	71.26443192	9.59800345	38.82261521	0.536336613	95013601.27	0.022764823	213.6598009	1480.900277	1449264.018	10589.71474	855.1420158	10.5400257	0.973665046	2.518640139	2.723323491	3.66522376	0.401473082	0.317102495	0.997981787	0.966908308	-0.539016985	0.998640823	0.329079261	35.61999568
P0015	0.590700393	0.288623757	26.55184004	91.99464505	57.27128425	93.0376268	76.4198927	93.12357381	17773.33333	54.34127296	0.281705184	11691.45445	0.657808765	20736	19.07060103	64.45153849	659168.8821	5.775211204	27.94421025	1.821480592	73.25292975	14.36946307	41.98546959	40.24656257	13.49141871	59.76151104	11.42687593	45.10512009	0.074768332	42186808.46	0.019547325	271.6922014	1144.152781	1942442.357	1836.732606	932.1452784	19.85725027	0.953516209	3.431122252	2.988667373	7.003847516	0.34080239	0.250732918	0.994761279	0.948503827	-0.658043722	0.999577032	0.283942403	29.59507558
P0016	0.928685164	0.709263108	67.91268793	95.75105093	90.68627239	91.21403401	88.54377448	96.16652224	57706.66667	88.92258041	0.227053789	31805.77843	0.551162981	62336	17.79638521	58.96975507	1510303.803	5.792967822	23.94829644	2.576316092	73.96008662	13.33649293	35.90655324	32.76818272	1.45028863	72.50979799	9.658513564	39.37791159	0.605096335	96659443.39	0.020557071	261.3393557	1533.19216	2572769.162	17462.24546	1028.271671	19.75326413	0.960398747	3.338216866	3.12268632	7.713634363	0.359891875	0.271593971	0.996352702	0.957608803	-0.526730648	0.998725367	0.269727256	35.77213544
P0017	0.975205131	0.704111882	71.11070106	100.9934683	96.8297475	89.88882022	92.77930804	105.5272477	72346.66667	98.48934857	0.22328716	37603.88586	0.519773579	76096	13.68182428	44.20735641	952635.5947	5.268948793	18.84939185	2.427034644	58.44282091	9.998211093	25.72200702	21.6641826	6.16536236	52.27745855	7.567797467	28.30560716	0.744094688	60968678.06	0.031824525	139.5857516	533.4357339	647601.0277	8000.720953	534.6837891	12.33236464	0.950529687	2.4624216	2.770614234	5.501407076	0.442903293	0.374241543	0.995699023	0.957426982	-0.496305558	0.996575051	0.370759429	20.0309724
P0018	0.905832596	0.594223133	59.16871344	99.57322444	83.23460819	91.38927727	90.24411338	94.9947367	51522.66667	90.19667236	0.227935273	29376.82182	0.570172775	56704	16.0582685	59.32464518	1170038.226	5.606387403	18.66174912	2.69592043	71.9717755	12.35737129	33.004382	28.14767542	9.83999966	62.13177584	8.664585179	36.33985285	0.82115756	74882446.48	0.025281657	231.2956742	831.0637981	2059875.021	19204.79888	909.0782621	13.76963662	0.966973018	2.689386888	2.831264144	5.432936601	0.411727236	0.334929981	0.99658403	0.960433881	-0.555295323	0.998765628	0.343134947	24.61110194
P0019	0.664337419	0.330663946	23.85211633	72.13400988	48.33218389	71.55417528	64	71.66589147	13722.66667	47.92132194	0.354230549	7825.110071	0.570232467	15424	15.783064	59.9343503	358687.8348	5.708614043	27.5377762	2.200251531	73.1434902	14.45826962	34.61321657	30.1346408	1.559954	71.5835362	11.11731451	38.57889662	0.473681773	22956021.43	0.021848797	290.2565034	1515.581408	2138967.632	7925.329988	932.0830749	26.66312381	0.933120135	4.128407409	3.016006442	7.194841397	0.300710044	0.204234594	0.995067544	0.947955106	-0.675685252	0.999566749	0.214846839	35.03432654
P0020	0.937228606	0.736107837	59.29039691	80.54580317	77.66595136	80.99382693	73.53910524	87.08616423	41506.66667	75.48983084	0.249134146	23269.98523	0.560632474	44992	18.51345424	66.81086637	1346946.422	5.675431833	31.66252898	1.731607934	73.57390688	15.67955802	40.02284785	37.492975	14.0973586	59.47654828	13.00564461	43.77211161	0.294341392	86204571	0.023360562	314.1694054	997.0373488	2555205.761	11385.55135	1223.941114	23.32270315	0.961217179	3.558529396	3.189807551	9.130692315	0.35726369	0.272270271	0.993709559	0.946328526	-0.570256231	0.99907538	0.272874436	26.35821655
P0021	0.787266779	0.70316363	65.39592512	93.00242833	76.4198927	89.88882022	86.34813258	94.14881837	46066.66667	73.21772219	0.2184481	28448.56596	0.617552083	52352	18.4261285	57.31551883	982647.6079	5.334567515	15.79789554	3.210118006	71.73632694	11.324551	31.60818119	26.46158994	13.26526812	58.47105882	7.66473537	34.65949645	1.139716396	62889446.9	0.031859566	202.2035764	591.2135372	1973335.401	24457.96318	828.5466926	12.10113798	0.967500502	2.472885752	2.755505481	5.013070115	0.436018289	0.364297487	0.996583145	0.961202566	-0.548572224	0.998197759	0.360353065	19.6600637
P0022	0.738677918	0.270956514	24.48108494	90.35060499	72.11102551	92.08691547	80	92.08691547	21856	66.73999682	0.317097355	11921.71199	0.545466325	23808	18.47870158	58.21913895	479770.2091	5.389675307	18.44134851	2.861283112	74.05591791	12.06164155	32.75123586	27.15245312	11.60250884	62.45340907	8.481779932	35.91246111	0.989277701	30705293.38	0.031593248	217.0614129	733.708232	1550693.512	15151.19597	724.334655	15.69759141	0.944152796	2.965271894	2.79776314	5.125940507	0.382254277	0.295601807	0.996226543	0.957117	-0.60577626	0.998346782	0.291274114	22.78793087
P0023	0.966111631	0.779969794	71.92173015	92.21091733	93.72299611	91.21403401	83.52245207	96.24967532	67122.66667	89.0860397	0.234489045	34062.3313	0.507463916	70912	14.72289737	56.29838623	1549427.173	5.780356222	28.01469281	1.969124666	72.68601582	13.87555202	33.84093804	31.20034896	1.53116271	71.15485311	11.09671907	37.39518653	0.283553112	99163339.06	0.020367136	253.1908881	1327.575403	1922774.225	10076.88308	995.0693852	23.07605955	0.9534964	3.534394845	3.267376095	9.526937276	0.360308705	0.274783745	0.995632147	0.954878658	-0.489875351	0.998017	0.269053695	32.91872352
P0024	0.666349025	0.485901336	46.94135573	96.60676407	65.60487787	80.09993758	83.52245207	83.61817984	27930.66667	64.37382301	0.27611171	16123.28384	0.577260974	31104	15.33651495	71.87439515	934922.7847	5.730592463	37.0731068	1.764319279	74.489655	18.61853292	38.48429724	30.63126	1.1045818	73.3850732	15.35309385	43.8601121	0.456674291	59835058.22	0.022388186	442.6682997	1956.931367	5190372.946	22982.42008	1708.157855	22.47085209	0.970577959	3.499657743	3.035357057	7.349933578	0.359420446	0.27488864	0.995965283	0.956383906	-0.642359063	0.999540671	0.28238217	38.98224273
P0025	0.881047143	0.726681386	70.83429166	97.4764085	90.68627239	98.79271228	85.51023331	100.7968253	61397.33333	85.88131121	0.2258737	33321.00808	0.542710999	65600	17.8551732	65.49493845	2047114.437	5.938669331	27.67643505	2.018061349	73.50593505	14.62251007	41.23538549	39.68376405	7.59394815	65.9119869	11.1931958	44.68987376	0.027738579	131015324	0.017487686	296.8278002	1535.727265	2722546.045	-1483.722852	1167.904909	19.50800175	0.965826583	3.429731494	3.171691035	7.086753531	0.3471585	0.256088906	0.995715178	0.952732355	-0.529662867	0.998899725	0.256803117	35.31310421
P0026	0.911020241	0.685723207	65.93940264	96.16037777	88.09086218	90.68627239	88.36288814	96.74709298	55373.33333	87.60405055	0.221023248	31786.7856	0.574045008	61696	16.17948745	62.81022685	1497786.112	5.858414379	25.14121313	2.318751692	74.6526655	14.10173773	35.57283555	32.695824	1.2643505	73.388315	10.56995112	39.41725552	0.555152904	95858311.15	0.019610544	288.2934038	1524.455459	2795751.413	18324.02691	1125.59085	16.09004001	0.967451688	3.028766309	2.97167618	5.651344231	0.381723541	0.296587936	0.997094534	0.961755372	-0.539483468	0.998857313	0.287639052	35.29237495
P0027	0.544126807	0.440684455	41.02625724	93.0966745	53.81449619	87.7268488	77.66595136	89.17398724	20850.66667	50.65639622	0.273894626	13375.61964	0.641496018	24256	15.85427862	66.82563712	682005.5466	5.817852342	31.62295298	1.904008393	74.06610134	15.97386211	38.16000838	34.94587134	1.69827822	72.36782312	12.73982116	42.42035985	0.35618386	43648354.98	0.019820246	343.3006906	1831.136921	2927110.217	10929.85398	1151.738649	21.00090201	0.95236737	3.531570772	2.914079459	5.366101197	0.344487238	0.253859523	0.996213087	0.955754159	-0.656549799	0.999519831	0.254462036	38.66374715
P0028	0.519751297	0.390112812	36.6867045	94.04127066	54.40588203	84.09518417	76.4198927	84.94704233	17842.66667	48.87807241	0.303813959	10868.8328	0.609148453	20288	15.0373392	65.08497008	455149.2958	5.576546592	27.0699546	2.361373324	73.1103724	15.46581092	33.16773951	26.4296786	1.3582998	71.7520726	11.7398075	37.89198062	0.781651426	29129554.93	0.0264009	335.7032507	1460.88889	3625658.414	24128.28715	1127.317711	26.82378114	0.938837882	3.684603339	3.050616169	9.425853929	0.365126351	0.285631513	0.995073933	0.953965951	-0.640997135	0.997921559	0.295456788	33.39072732
P0029	0.926935796	0.734508314	67.79178222	92.29545938	87.7268488	88.09086218	80.99382693	94.82615673	53514.66667	85.55196509	0.223381361	30743.43622	0.574486176	59392	15.48890113	64.39337155	1486093.512	5.769646395	28.39067681	2.11121552	74.1531313	15.30987328	35.74711752	30.48009339	10.71812379	63.43500751	11.9119695	40.01741958	0.608520597	95109984.74	0.020773725	323.5374595	1046.309493	3408717.953	23981.66418	1325.65879	15.66149659	0.973689051	2.897925005	2.940449613	6.305960931	0.394986348	0.313663011	0.996354551	0.958744297	-0.560089651	0.998960889	0.313721611	26.73786649
P0030	0.945974159	0.695597826	59.00072643	84.82017085	82.46211251	85.0411665	78.58753082	89.97777503	45573.33333	80.23768975	0.222236484	27763.61188	0.609207399	51712	20.25812296	56.98461824	1068769.518	5.402005452	14.85869041	3.621392161	73.86623466	10.91081089	33.54123922	29.0003886	1.11328506	72.7529496	6.960681446	36.36941781	1.16458283	68401249.15	0.030775169	197.7198236	1218.923702	2035043.346	24529.35727	728.3921395	15.04775666	0.948592573	2.735323773	2.854479856	6.555723305	0.408162218	0.32916961	0.997232201	0.96506153	-0.522518641	0.997304326	0.333888007	32.24003442
P0031	0.678798578	0.387064334	35.41284247	91.49084362	57.27128425	84.38009244	84.09518417	85.88364221	20781.33333	62.10385458	0.288174072	12684.64043	0.610386265	24320	18.06131125	65.16527018	660649.3319	5.463802401	33.82189657	1.731050244	73.57421421	16.55428767	37.4346772	29.93648814	14.8433931	58.73082111	13.95189185	41.69593353	0.479634798	42281557.24	0.029764543	337.1958159	1019.898046	2846973.004	15753.91793	1050.292893	17.50737927	0.956792353	3.055951316	2.922196818	6.484352452	0.391186903	0.309861813	0.995249019	0.953365961	-0.606429738	0.9985129	0.295788313	25.79311217
P0032	0.741032619	0.408351559	37.2660184	91.25964528	71.55417528	82.46211251	74.72616677	84.7584804	27698.66667	67.62637393	0.278490325	15896.92977	0.573924007	29952	17.05064856	54.16711401	580488.7893	5.458723621	21.38495304	2.955826203	73.28381313	12.05083483	32.0275322	27.58402176	12.98044641	60.30336672	8.638369399	35.21875439	0.939722414	37151282.52	0.029969318	214.5978422	642.785765	1652635.193	15925.72702	728.8129902	20.32950083	0.930451792	3.15519559	2.986242651	8.05464351	0.408839286	0.333158543	0.994844079	0.953741945	-0.607280292	0.998610489	0.29297479	20.95729131
P0033	0.678798578	0.387064334	35.41284247	91.49084362	57.27128425	84.38009244	84.09518417	85.88364221	20781.33333	62.10385458	0.288174072	12684.64043	0.610386265	24320	18.06131125	65.16527018	660649.3319	5.463802401	33.82189657	1.731050244	73.57421421	16.55428767	37.4346772	29.93648814	14.8433931	58.73082111	13.95189185	41.69593353	0.479634798	42281557.24	0.029764543	337.1958159	1019.898046	2846973.004	15753.91793	1050.292893	17.50737927	0.956792353	3.055951316	2.922196818	6.484352452	0.391186903	0.309861813	0.995249019	0.953365961	-0.606429738	0.9985129	0.295788313	25.79311217
P0034	0.745334026	0.174442179	6.529363978	37.42996106	24.33105012	41.76122604	36	41.76122604	3333.333333	27.89782357	0.510940322	2112.028515	0.633608554	3904	26.01508512	47.5036008	81204.21316	4.592233395	12.56918976	2.111439434	54.68797248	7.227591273	35.51406548	33.62858112	23.35266864	31.33530384	5.712067822	36.48584122	0.495479371	5197069.642	0.045417898	69.96776196	205.4171307	64043.2929	831.4800933	160.5998784	17.46248125	0.803889952	3.408984908	2.014413103	1.649501877	0.318230374	0.22137492	0.983674101	0.907751757	-0.824690656	0.99911383	0.272937069	12.89757433
P0035	0.970066429	0.8034331	72.54821464	90.29776669	91.21403401	88.81441324	82.46211251	97.57048734	63413.33333	87.5948321	0.224414345	34267.87962	0.540389187	66688	24.39443149	67.09166387	2414602.7	5.603117788	32.88275776	1.50173915	75.36857856	15.34402292	45.08546917	45.236032	18.46188288	56.90669568	13.190308	48.13810407	0.09625475	154534572.8	0.023646023	284.5775329	987.4942107	1799225.475	4390.13539	1106.911192	19.86522054	0.963682312	3.227343935	3.12128665	8.74860777	0.376613926	0.293561175	0.994273748	0.949493126	-0.489654022	0.997592323	0.295751927	26.73929327
P0036	0.991634468	0.703346917	58.71464985	83.47893255	79.39773297	82.46211251	76.4198927	86.25543461	44842.66667	82.78058689	0.244787714	24935.73244	0.556071578	49856	13.40770732	70.4672602	1649827.462	5.808794181	44.16045183	1.547082573	74.64003891	19.0196461	40.6766358	40.33900692	1.60491489	73.03512402	16.13317258	46.02041549	0.084415096	105588957.6	0.020702293	463.289942	2017.947581	5419730.911	8471.659084	1874.149713	18.75111676	0.978896781	3.241309054	3.025081897	6.658633522	0.374395124	0.291578512	0.996617791	0.95930821	-0.578638959	0.999272349	0.291368334	39.36225959
P0037	0.648408775	0.211309955	14.14381004	66.93395025	45.607017	72.11102551	60.5309838	72.22188034	10253.33333	43.40056071	0.365722267	6240.836025	0.608664112	11712	16.44457848	54.97083485	240909.7309	5.281150797	25.03832924	2.009300561	66.64429782	12.18680981	33.40105133	32.12344488	13.9924767	52.65182112	9.596389288	36.28286947	0.407315806	15418222.78	0.030248738	200.8163872	639.9374617	898929.8207	4171.176495	601.796801	24.22524566	0.908057854	3.789325968	2.996720666	7.098342019	0.347966059	0.262247167	0.991896111	0.937078922	-0.682670924	0.999164318	0.239979781	21.43140337
P0038	0.817005226	0.560488325	54.64612535	97.49734813	83.23460819	88.09086218	84.7584804	90.68627239	38216	79.6558429	0.256824542	21363.7631	0.559026667	41472	15.90153381	64.98041587	1241237.381	5.921936379	30.67228368	1.836745669	73.39027552	15.32724183	39.99808987	39.14393984	9.43549728	63.95477824	12.1621257	43.76630879	0.142038282	79439192.36	0.017384926	315.6425914	1334.403867	2517590.897	4991.562281	1122.106543	19.23020731	0.964950698	3.364475807	3.090029628	7.205406622	0.343205791	0.25038801	0.995531374	0.95230762	-0.586527581	0.999377996	0.26873319	32.29483415
P0039	0.78125082	0.354346327	31.47332197	88.82079363	72.11102551	90.68627239	76.4198927	91.47677301	24541.33333	69.39131781	0.293509112	13914.29815	0.566974009	27200	17.89799916	60.95954904	756272.4622	5.761902139	26.39153126	1.965064505	71.05201414	13.50793657	39.07951339	37.59319902	13.13866088	57.91335326	10.48031737	42.18370085	0.190524047	48401437.58	0.019615225	252.2562501	995.8044406	1501414.528	1740.617982	778.0213083	18.41439776	0.944191613	3.381534284	3.017123359	5.835205573	0.342572969	0.252031561	0.994790668	0.947432578	-0.606785512	0.99922446	0.274526113	27.59624197
P0040	0.969543134	0.808736413	76.8326373	95.0033114	93.72299611	91.21403401	89.88882022	95.41488354	62320	92.10980823	0.214669218	35410.54788	0.568205197	68032	19.38118769	53.66129772	1403807.142	5.473317056	19.7029959	2.596351929	70.86429594	11.34567851	33.76566007	29.0114979	13.99821396	56.86608198	8.469077253	36.34018146	0.763304214	89843657.11	0.027497215	180.4889886	636.5925176	1182161.259	12218.09899	705.6212186	9.794224947	0.970346441	2.350950721	2.727685261	4.009287073	0.42554355	0.348800017	0.997121899	0.962123607	-0.514026132	0.997714751	0.361980159	21.47802806
P0041	0.759713048	0.743365315	58.49608713	78.69090197	66.57326791	78.89233169	72.44308111	80.49844719	39565.33333	59.782505	0.274556379	20451.68706	0.516909257	41856	18.9653064	61.84933845	1147840.168	5.689317592	29.54147625	1.810703375	73.415274	14.09506779	38.65741416	36.81322425	14.55726825	58.85800575	11.44146919	41.89400066	0.303553274	73461770.78	0.021453488	260.7116215	871.8196233	1933489.418	9777.730492	1061.260614	20.85512463	0.960034138	3.481688976	3.226144461	8.159618292	0.352667444	0.265652713	0.994325376	0.947103284	-0.549564782	0.998774104	0.269472711	24.71480213
P0042	0.673570163	0.460962746	44.06608068	95.59575263	65.60487787	84.38009244	86.34813258	86.71793355	26728	64.39044664	0.280836619	15393.64132	0.575936895	29824	15.23438148	65.27718636	822363.0327	5.804305586	36.05984406	1.708205794	74.93100288	17.43917904	37.23750631	33.42262984	7.46412248	67.4668804	14.42103321	42.00866027	0.319751809	52631234.09	0.021450017	378.0956618	1301.961847	3409715.222	14620.74694	1260.539041	26.86367115	0.955556085	3.512405854	3.150736636	13.52276742	0.374663699	0.293269897	0.994444238	0.953288139	-0.628057517	0.999450618	0.290022887	30.90866632
P0043	0.661927209	0.261101461	22.87503113	87.60974011	63.2455532	87.8179936	80	87.9090439	18333.33333	57.99127078	0.317361081	10594.76711	0.577896388	20160	19.8922753	58.25614551	439465.3555	5.388754027	20.62507142	2.698509591	72.93131576	12.26362081	34.34236264	28.94521744	1.21903544	71.71228032	9.005758153	37.3514138	0.800651218	28125782.75	0.029559083	215.7302412	1412.069556	1524231.017	14402.08585	716.4223846	21.80768917	0.929893884	3.442063324	2.997083399	8.557410119	0.357511298	0.266132235	0.995881274	0.955933875	-0.607046984	0.998026678	0.244970362	34.58939946
P0044	0.710737683	0.688570483	52.30340695	75.95940905	61.05735009	73.430239	65.96969001	75.15317691	32760	53.9872144	0.279908875	17688.73266	0.539949104	34944	18.84586632	52.14874104	718864.1394	5.418020861	21.02304348	1.945754504	62.0604752	10.9876614	34.01051449	32.66570824	13.686428	48.3740472	8.761617064	36.28499673	0.345446019	46007304.92	0.025553811	159.8858923	587.6259472	772781.3141	6217.68441	639.5953858	20.27950229	0.931170024	3.470285913	3.12020633	7.005925196	0.348567649	0.26209912	0.99209608	0.937665873	-0.535003602	0.997859062	0.281941198	20.79269087
P0045	0.946841505	0.468128791	42.57715543	90.95179833	74.72616677	80.99382693	78.79086241	84	33669.33333	86.11693757	0.242953708	20754.72279	0.616428089	38016	17.99959047	62.77112175	1024984.702	5.726938426	30.58456923	1.755906141	72.92007606	14.70259057	38.04460325	34.63083935	11.88405369	61.03602237	12.04636876	41.53990216	0.32462173	65599020.94	0.020887891	278.1716352	1039.170609	1996675.314	8095.845743	1090.301153	13.48248742	0.972197007	2.871050827	2.681444466	3.558210265	0.373404262	0.28294947	0.996531908	0.956890957	-0.61369668	0.999452926	0.289842139	27.71947174
P0046	0.890956349	0.601464027	56.09273611	93.26033407	79.39773297	87.8179936	82.46211251	92.86549413	44920	83.09088671	0.228270051	26770.82077	0.595966625	50688	19.11721062	60.4594743	1124466.146	5.573303674	17.19355056	3.295999367	74.33648128	12.03153477	34.43732607	29.44722352	8.97276128	65.36372	7.798265275	37.67997461	0.986263455	71965833.32	0.027312264	233.8510599	930.8311286	2244441.092	22208.83347	824.4190045	21.68243931	0.941161023	3.381092104	3.125961716	8.52407129	0.372940885	0.290611884	0.995270919	0.95381335	-0.527303632	0.998171613	0.288643782	26.99278649
P0047	0.978952961	0.750375177	64.92834134	86.52783745	85.0411665	82.46211251	82.46211251	88.36288814	49517.33333	84.70668269	0.235591643	27679.76573	0.558991445	53888	21.41716284	62.69470894	1485332.991	5.681292048	24.28335728	2.187412191	74.05221824	13.10568255	39.10139863	35.32923324	1.25763008	72.79458816	10.1014721	42.0006361	0.47998091	95061311.4	0.022570963	235.134058	1732.751131	1763362.467	11924.81084	926.7111169	15.58750467	0.962674936	2.999277493	2.939918313	5.80921742	0.378063632	0.289944633	0.997189016	0.962067398	-0.538238125	0.998665368	0.277378622	38.78405809
P0048	0.807940749	0.694170429	62.26192972	89.69256989	76.83749085	82.46211251	79.69943538	84.85281374	42640	72.46628209	0.253934821	23243.77505	0.545116676	45504	20.0610375	68.03786844	1307796.514	5.478799747	33.66815265	1.855013162	74.20978992	16.36664121	38.74353951	30.47443548	1.44898008	72.76080984	13.53044304	42.88794994	0.58589638	83698976.9	0.028649651	338.3143965	1777.657096	3309281.619	27804.90115	1362.372287	17.12063576	0.971146518	3.016847289	2.990732659	6.84672202	0.391170766	0.309091906	0.99692374	0.962053574	-0.536259582	0.998182093	0.297319511	37.89789444
P0049	0.837745186	0.641930176	65.88220727	102.6314228	85.60373824	96.16652224	93.38094024	97.48846086	57640	85.9789804	0.217464965	33182.63012	0.575687545	63808	14.48812463	57.4095836	1333017.468	5.744104602	28.28751767	1.987996394	69.27667644	14.20758984	32.71039717	28.45717858	0.49981187	68.77686457	11.27117118	36.56540105	0.472607284	85313117.95	0.021415299	267.0584709	1372.0525	2119168.279	13868.02197	1068.092732	12.981071	0.973001149	2.688944894	2.835004835	4.81766638	0.406837504	0.325321896	0.997378989	0.964012305	-0.545462006	0.998773186	0.313633091	33.26438998
P0050	0.954086724	0.54296206	50.38391282	92.79453669	77.66595136	82.46211251	82.46211251	85.0411665	41914.66667	88.53403552	0.250203684	23322.10623	0.556418745	46528	16.42150219	68.66341584	1324855.01	5.706634335	36.65255379	1.780023721	74.13631596	17.41426406	37.86135993	32.03888031	12.53817135	61.59814461	14.39677759	42.68909724	0.475396255	84790720.62	0.022899406	388.8764471	1138.870253	4115842.42	21720.57953	1585.912272	16.88470624	0.976534436	3.048843853	2.899771658	5.412152969	0.389327972	0.307475477	0.995812355	0.955423555	-0.585569093	0.999263366	0.295613464	27.29860599
P0051	0.915227172	0.706201507	71.91511406	101.8337023	93.72299611	98.79271228	98.95453501	101.9019136	58893.33333	93.20097139	0.20870062	35075.54895	0.59557758	66304	21.37860988	70.22637179	2433884.861	5.953991998	30.60461817	2.000951394	76.8557109	15.44042944	45.00629601	43.84668152	0	76.8557109	12.15893608	48.46967826	-0.041113024	155768631.1	0.017227307	323.7430301	2404.845465	3154107.207	-2716.290856	1273.597278	28.28147289	0.956605732	3.954603416	3.394551539	11.79025526	0.331810895	0.241790677	0.995329178	0.952874277	-0.517875587	0.998845452	0.240769691	45.73938814
P0052	0.884625707	0.533028875	50.89767772	95.48765571	76.10519036	85.51023331	87.36131867	88.90444308	41978.66667	84.47083498	0.236956432	24651.00993	0.587227082	46272	15.41166952	59.85291208	979405.2279	5.644583703	24.9034513	2.571647945	73.2178486	13.80008478	32.89006766	27.3158366	1.2234404	71.9944082	10.00600706	36.80544392	0.818844182	62681934.58	0.024419919	272.8841517	1291.730582	2922277.497	27385.51928	1076.404006	16.35004167	0.962899221	2.901251249	2.943558928	6.73865426	0.404018489	0.324407878	0.996974476	0.963031489	-0.580828973	0.999040506	0.31075486	32.00856296
P0053	0.756294651	0.663256576	56.19047823	84.71906687	71.21797526	80.99382693	75.89466384	84	34346.66667	64.07257711	0.248678704	20547.95441	0.598251778	40384	21.00441456	58.27488948	948216.7284	5.498161404	22.79217042	2.236801777	69.89415804	12.12935443	36.01931318	32.66946432	15.95932632	53.93483172	9.337848244	38.76494095	0.641660984	60685870.62	0.026378776	205.3297255	665.9082063	1445692.007	14008.8877	820.0626212	15.75304571	0.955935674	2.952045563	2.964948092	5.849162308	0.393684459	0.310458502	0.994898892	0.95094208	-0.558982215	0.998703172	0.289204549	21.54627732
P0054	0.853798476	0.696421497	69.23591615	99.4166844	91.21403401	96.33275663	84.09518417	100.9554357	58000	84.88181359	0.227489099	31852.40257	0.549179355	62080	15.55366919	70.51642327	1796099.158	5.703757631	38.62160337	1.66335505	74.00598482	18.43450941	37.84153245	31.54245375	9.23426646	64.77171836	15.51264497	43.03078684	0.39430667	114950346.1	0.024268254	419.6670384	1323.856206	4489850.035	20210.7154	1698.227248	19.5357475	0.974607496	3.095813556	3.000119083	7.664879994	0.408258039	0.332573233	0.995619759	0.957049051	-0.558207512	0.99886223	0.300966524	30.04834671
P0055	0.918554852	0.658068536	59.75474316	90.80322166	80	88.81441324	78.58753082	92	48085.33333	83.4077398	0.238102699	26857.25108	0.558533116	51584	15.94071928	59.36321188	1055900.197	5.594372067	22.77277403	2.538716871	69.27748025	12.92496733	32.6663454	28.30963143	11.10487075	58.1726095	9.465600639	36.19461109	0.792831112	67577612.6	0.024219717	242.9597506	734.3105394	2246578.156	21301.43245	962.414692	13.91155147	0.964870944	2.786401604	2.793580141	4.62825992	0.39534544	0.313349318	0.99606626	0.956364998	-0.555637016	0.998714095	0.322033872	22.25816432
P0056	0.807368512	0.74122158	78.05730954	105.3090084	105.6030303	108.0740487	83.52245207	112.9247537	70114.66667	85.02317735	0.216155939	38041.37465	0.542559445	75968	19.07785589	57.23170768	2066939.95	5.692498636	23.31257446	2.097878424	72.25572844	12.03342615	39.18630588	39.4316608	14.09867872	58.15704972	9.164737552	41.72905697	0.087528113	132284156.8	0.020756312	205.7476275	893.6565984	1360061.529	402.2388647	821.3137879	13.4719029	0.966256924	2.872985785	2.945326806	4.939758183	0.374686008	0.285057588	0.996179214	0.954818024	-0.486700395	0.99775124	0.290547107	26.27804802
P0057	0.889127246	0.621423828	54.1340544	87.11293638	73.75635566	83.23460819	77.25283166	86.99425268	41061.33333	77.45448518	0.236323257	24355.64823	0.593152883	47104	12.92366544	63.28291263	1150731.741	5.880878841	33.63416333	1.877996506	73.95465714	16.56969177	34.70943318	29.7633126	1.9672485	71.98740864	13.33095319	39.54104466	0.467119252	73646831.4	0.019132502	358.7494611	1488.108087	3500774.498	20958.81565	1400.364586	21.80447497	0.965355432	3.565064711	3.059303437	6.646772416	0.344564428	0.256559757	0.995964585	0.954858341	-0.586644346	0.99935541	0.271699385	33.77829148
P0058	0.834161006	0.65666529	60.53366854	92.1834448	80	91.30169768	84.7584804	93.72299611	44410.66667	76.89583507	0.232058348	26134.35528	0.588470231	49920	17.52408664	60.31796418	1023020.161	5.535139375	19.71614992	2.938732508	73.58856028	12.86479119	32.49142956	27.369167	0.87857326	72.70998702	9.01311011	36.2155258	1.010055591	65473290.3	0.02821499	255.8713139	1336.132051	2755599.967	29693.45557	1005.158082	15.48662154	0.962005672	2.801223036	2.831940243	5.854152519	0.413075743	0.336808938	0.997210518	0.964707536	-0.573513156	0.998755621	0.328952787	32.95720711
P0059	0.848980478	0.708074979	69.86327874	98.66649829	85.0411665	96.66436779	90.24411338	97.81615409	59205.33333	83.76593088	0.221134049	33220.21154	0.561101672	63872	22.76969401	70.2267602	2395610.113	5.544636269	36.41332711	1.521666565	71.96306102	16.56946104	45.44661617	44.35770087	0.84764292	71.1154181	14.39586614	48.99398876	0.069220236	153319047.2	0.025726804	335.0160135	2392.026332	2550738.668	7576.854913	1308.076669	33.63526605	0.94706797	3.350567629	3.139118195	20.82321302	0.410226085	0.33706409	0.994450928	0.958448156	-0.51923431	0.998133512	0.314851262	45.50918331
P0060	0.709424129	0.703986683	54.74946927	77.77060362	63.2455532	75.15317691	69.05070601	76.10519036	36658.66667	55.17234276	0.289523577	18432.51654	0.502814701	38400	19.54200318	61.65543464	934782.858	5.522262065	21.58511455	2.70151071	74.97550725	12.72833849	36.34116198	32.08398896	17.39523904	57.58026821	9.341687753	39.4711468	0.837876609	59826102.91	0.026322222	237.2913756	611.2273442	2262349.555	22359.5814	927.982459	16.96831354	0.953912515	3.03501202	2.9019482	5.755859141	0.391692654	0.310527332	0.995053888	0.952149147	-0.579594377	0.99867418	0.298937272	19.53737283
P0061	0.962243469	0.660403465	56.56559577	85.65308748	77.66595136	77.66595136	80.99382693	81.7801932	44021.33333	82.41912405	0.247135959	24396.28202	0.554192256	48000	17.08963304	63.41625335	1104148.327	5.683547273	24.3285124	2.57283739	74.36414142	14.51687559	34.10466126	28.51721559	0.8738442	73.49029722	10.63690302	38.36922947	0.761200978	70665492.96	0.025066667	309.0698506	1529.466272	3763216.427	31272.88912	1255.515839	22.42027647	0.959468384	3.222820053	3.03336539	10.22698679	0.394463795	0.315865479	0.996115538	0.960531055	-0.57769139	0.999086379	0.306843273	34.93280838
P0062	0.884123801	0.717003021	68.10081935	94.97982207	85.0411665	90.68627239	86.34813258	96.41576635	54264	83.97392131	0.229743986	30170.40749	0.555993062	59264	21.80078855	69.0269296	1715147.943	5.592696572	26.17185943	2.258452479	74.8735997	14.4145207	39.4810336	33.9701285	15.7753283	59.0982714	10.97850966	43.037328	0.736576355	109769468.3	0.024574449	293.4595872	925.5297407	3174730.828	29148.40654	1208.484498	11.73623638	0.978261243	2.546926226	2.758693213	4.379545083	0.423561567	0.34637073	0.9967799	0.960514516	-0.554263643	0.998711966	0.32820497	24.99975927
P0063	0.814708031	0.620155054	57.09641225	92.06796241	76.83749085	85.60373824	78.89233169	90.77444574	39906.66667	75.00850841	0.24361582	23181.53941	0.580893904	44288	16.42889263	62.85303041	1078433.591	5.703204613	29.42209055	2.205872312	74.60708746	15.54583707	35.17932532	28.58383461	1.45482435	73.15226311	12.1005231	39.47695586	0.625646009	69019749.8	0.024495473	320.8451145	1557.533462	3526464.006	26329.68839	1280.939585	17.89489561	0.960511431	3.040052997	2.986215573	7.007736089	0.395819788	0.316446241	0.996782569	0.961862483	-0.580278146	0.999036109	0.307918291	35.20049602
P0064	0.748304155	0.696872492	64.31525212	92.29127691	76.4198927	93.0376268	84.85281374	93.8083152	50133.33333	69.06194602	0.22787144	28854.39346	0.575553061	55360	12.40744834	61.33152088	1282135.919	5.944810404	26.5507648	2.246211806	73.5879431	14.79651511	34.158777	32.7036808	1.4496643	72.1382788	11.05055835	38.49984489	0.31133043	82056698.82	0.017370443	315.4160107	1442.56062	3467832.794	13747.18742	1285.889783	27.76447057	0.954073129	3.93928318	3.376356692	11.22797873	0.338880333	0.251950127	0.994900572	0.950653008	-0.551099409	0.99909533	0.24447936	33.54040484
P0065	0.947836675	0.754077515	67.3610588	89.32909083	85.0411665	87.8179936	83.52245207	92.34717104	53973.33333	84.66938847	0.230646544	29944.93218	0.554809761	58688	18.64657336	65.21435386	1516978.43	5.726660257	26.17062928	2.253725898	75.49540773	14.7205364	36.85622408	30.22503803	1.08426474	74.41114299	11.23658655	40.67289025	0.657804174	97086619.49	0.022551133	295.9027481	1664.246854	2932004.512	24272.3226	1192.89234	14.31752671	0.972393103	2.861717763	2.866125318	5.199984537	0.384433533	0.29897867	0.997481248	0.964178932	-0.544877133	0.998704893	0.307361751	36.95932226
P0066	0.745882403	0.541275905	49.79354059	91.99290071	66.57326791	86.16263691	85.51023331	87.6356092	35664	68.6158858	0.254258841	20607.63226	0.577827284	39808	16.38981989	58.18783048	820027.3507	5.660682365	22.68522126	2.3632525	70.89146152	13.02402558	32.87661869	28.05385188	1.15149872	69.7399628	9.711815658	36.30939199	0.61425667	52481750.45	0.022962955	237.4998898	1325.722505	2052476.41	14395.74286	983.9302808	16.01024365	0.961938913	2.943137147	2.929508369	6.067686921	0.39569639	0.314931416	0.99677561	0.960916165	-0.609638979	0.999311805	0.30749104	32.87857433
P0067	0.935175725	0.635701071	57.62498588	90.64792951	81.58431222	76.94153625	81.58431222	86.16263691	46933.33333	84.77174315	0.246788213	25496.50458	0.543249387	49280	16.97215737	56.66590677	914219.1265	5.370410713	19.4521579	2.423788961	62.41445493	11.60606505	31.54685712	27.52822756	12.2781081	50.13634683	8.736182359	34.45718455	0.758612697	58510024.09	0.027687637	192.0933724	572.0558428	1287850.141	14407.11996	732.601679	9.342945228	0.969937443	2.222396372	2.575079083	3.610400429	0.447532344	0.376850006	0.996466696	0.959650122	-0.557730307	0.998406586	0.380507483	19.74398758
P0068	0.904405057	0.712102035	69.23788224	97.23028281	87.7268488	91.21403401	85.51023331	95.07891459	61813.33333	87.93555947	0.241339883	31326.35048	0.506789535	64384	15.83284845	60.23585426	1319827.924	5.561686509	23.5785712	2.472881771	73.76595123	13.73163873	32.31563207	26.41404876	11.62144824	62.14450299	10.37089067	36.22093575	0.844597883	84468987.11	0.026082076	267.6561107	792.8146555	2716672.007	24830.48581	1118.516603	13.22554726	0.972313748	2.576027211	2.816134818	5.442384298	0.432927398	0.360158984	0.996720761	0.962105981	-0.54575886	0.99856032	0.343668643	22.66358049
P0069	0.787002243	0.389276182	38.52968872	98.9777709	82.46211251	99.35793879	85.51023331	100.079968	32021.33333	77.89572767	0.266145482	18322.77717	0.572205316	35520	18.31992973	57.5035592	698588.4767	5.380115887	21.70809517	2.621276302	70.07791869	12.74879934	32.05826439	25.86564981	1.34367012	68.73424857	9.355649219	35.47841564	0.876775526	44709662.51	0.033779726	230.9856601	1271.37358	1891137.45	17672.99023	796.0556897	13.81051898	0.958023877	2.535158169	2.690256611	5.750649186	0.450419567	0.381411832	0.997227205	0.966318769	-0.599187444	0.998093308	0.342216329	32.19354163
P0070	0.884686956	0.700131264	55.82708378	79.7380244	68.81860214	80.99382693	70.88018059	83.42661446	37165.33333	70.54319008	0.247965064	21719.62467	0.584405485	41920	16.81870872	68.45790344	1287432.597	5.818412319	34.4042041	1.764134926	74.769749	16.50259951	40.13929443	37.3227772	13.0082344	61.7615146	13.44667193	44.33447812	0.298256098	82395686.23	0.019376493	354.3829927	1159.006196	3554541.289	11009.33029	1468.623054	21.29430389	0.967259799	3.460309395	3.099927608	7.384311476	0.355320428	0.269154556	0.994576693	0.94908767	-0.581420326	0.99926679	0.280189038	28.20706658
P0071	0.883092428	0.549120285	49.01012219	89.25207008	73.53910524	82.46211251	79.69943538	85.88364221	33658.66667	78.81782726	0.23357341	21583.67184	0.64125154	39808	6.190691796	33.67631549	255805.4775	5.091657228	15.85740546	2.414759363	42.33280518	8.555870433	17.52759501	15.06057834	0.81047142	41.52233376	6.395926817	20.27961601	0.671553259	16371550.56	0.033477735	104.0462388	445.4426023	393244.3017	4363.744739	418.1557084	6.325974747	0.963645567	1.90464126	2.371243529	2.315982442	0.468783266	0.400774832	0.996620867	0.958815797	-0.550749371	0.997734193	0.403469949	18.44754246
P0072	0.856624666	0.782681893	67.73649451	86.54409298	76.83749085	84.09518417	83.52245207	87.45284444	48317.33333	74.13580472	0.22926974	27981.60948	0.579121561	53504	13.71633465	56.80336568	1053874.523	5.649777948	21.54005063	2.29619008	65.5002333	12.31112121	32.14945326	29.94355778	8.2418124	57.2584209	9.087487699	35.50514692	0.510475357	67447969.45	0.022326641	227.028113	867.8553738	1886995.038	12909.09321	944.0197265	15.04202485	0.965292184	2.967298122	2.958064905	5.359326033	0.383499518	0.298183013	0.995596992	0.952861222	-0.541438218	0.998687336	0.288021848	25.18961161
P0073	0.881651754	0.65349347	58.48683071	89.49872243	73.75635566	80.99382693	82.46211251	85.69714114	43973.33333	78.90670562	0.246342301	24457.08668	0.556179958	47232	14.4172793	60.42925923	1085446.653	5.803230178	25.18000235	2.230417246	72.20769625	13.87625903	34.61080711	32.499185	8.67407825	63.533618	10.49116948	38.35094422	0.464149611	69468585.79	0.01981845	272.8869539	1030.581756	2668366.433	14839.03939	1133.903605	17.00475452	0.967780771	3.112896635	2.977997002	6.151645789	0.373692051	0.288079677	0.996037519	0.955731767	-0.58038171	0.99923142	0.290315288	27.39846559
P0074	0.912728137	0.746637841	63.9325961	85.62731834	80.09993758	84.38009244	81.58431222	88.90444308	42626.66667	78.15446274	0.222288607	26547.34953	0.622787368	48704	21.96810135	68.8581138	1718346.678	5.652672113	32.68424835	1.526165728	73.11251575	16.09733677	44.12356707	41.57773445	15.41934485	57.6931709	13.7429017	47.51853747	0.126421627	109974187.4	0.022076561	311.1222318	1257.70264	2407936.838	278.6509686	1276.816407	16.92519373	0.972775348	3.010552355	2.965578351	7.157760911	0.381447585	0.299517121	0.99525068	0.953264815	-0.557021983	0.998886165	0.323858246	30.67906643
P0075	0.882921242	0.572465055	47.48874746	82.95484067	69.05070601	76.94153625	77.66595136	80.09993758	34533.33333	73.24259096	0.246488944	20805.54106	0.602477058	39104	18.33712812	61.73716113	930046.9307	5.694653291	23.95971063	2.455207973	74.79935199	13.40375595	35.472333	32.76208836	9.8267724	64.97257959	9.991832837	39.01501936	0.686970867	59523003.56	0.023564171	263.8853271	981.9497613	2710814.096	23226.57738	1072.007334	21.49108039	0.954367224	3.434871122	3.069474585	7.188609992	0.375713897	0.292434586	0.995156225	0.952350834	-0.601696234	0.999282316	0.258092913	26.77356752
P0076	0.836660837	0.597014436	55.14469952	92.36744736	76.83749085	89.88882022	80.99382693	93.0376268	42589.33333	77.28022585	0.235345693	25059.84795	0.588406673	47360	19.35360462	69.5759229	1444411.304	5.755234392	30.70603572	1.982112808	75.08531292	16.00829307	40.15889899	35.14396344	0.921688	74.16362492	12.71432366	44.18039348	0.377614895	92442323.47	0.021964938	339.1700001	1953.700433	3545443.548	18962.68486	1345.801035	22.54343657	0.960082073	3.458266551	3.189450792	9.322696069	0.373369682	0.28998618	0.996165263	0.957990927	-0.568679089	0.99904118	0.264587633	40.25749289
P0077	0.889276828	0.506838753	46.23661156	91.22548598	74.72616677	80.39900497	83.52245207	83.52245207	36576	81.12471078	0.230738468	23093.77473	0.631391479	42496	15.40553797	58.78515773	866799.5219	5.6721887	18.54779008	2.872303193	72.35589552	12.13818734	32.73452413	29.01809192	1.33347088	71.02242464	8.292749151	36.13060983	0.780491784	55475169.4	0.023606474	233.8718966	1271.54923	2413609.208	19995.02925	951.9529738	15.99075375	0.959264492	3.000318951	2.902917394	5.412051944	0.380991085	0.296492514	0.996952022	0.961137741	-0.595422267	0.999165407	0.302018617	32.19704435
P0078	0.84029674	0.676156154	62.37046992	92.24270101	80	91.30169768	83.52245207	93.0376268	47373.33333	77.51124094	0.236339439	26789.86673	0.565505208	51264	17.20778949	60.04701721	1251858.156	5.715086812	25.07472905	2.063788071	70.48303274	13.37651846	36.30031887	34.63917529	12.0924535	58.39057924	10.43032092	39.53313938	0.396647834	80118922	0.020571975	245.1559588	862.2359049	1818571.269	9285.17783	953.5837105	18.53304013	0.958880607	3.247528928	3.0972239	7.107897733	0.368445598	0.28331346	0.994778138	0.949686787	-0.547930128	0.99886435	0.28540531	25.05491695
P0079	0.833953575	0.795831481	70.48977606	88.57374672	80.39900497	93.29523032	84.85281374	95.41488354	49186.66667	73.86639272	0.220808076	29401.36089	0.597750628	55296	16.62441869	68.65379141	1684712.696	5.798698456	38.33952773	1.636917671	73.7727851	17.75437805	39.45163891	36.70000467	10.28584995	63.48693515	14.91712295	44.1576602	0.266197124	107821612.6	0.021221815	393.4671413	1322.519095	4055643.436	12663.52604	1597.941155	19.91306742	0.972533076	3.183249068	3.064864073	8.395237893	0.392085138	0.31270753	0.995253812	0.954542459	-0.578796258	0.99925707	0.29611961	30.44110773
P0080	0.778966465	0.704114542	58.75743543	83.44868896	69.97142274	78.89233169	76.94153625	79.79974937	42514.66667	65.00373026	0.260641129	22601.31437	0.531612174	45056	15.17263283	60.49012256	984565.5707	5.648250766	27.1225192	2.291923181	74.78579584	15.00300426	33.07743292	26.32704704	11.15258816	63.63320768	11.63221593	37.39693357	0.745455786	63012196.53	0.024288966	304.4140717	823.0347557	3544998.005	30956.91449	1288.10129	13.96945494	0.973829678	2.755765236	2.815667403	5.088829171	0.403057734	0.324137437	0.996636016	0.960026117	-0.582388024	0.998961528	0.333624638	22.38306825
P0081	0.875392728	0.609990558	55.30234212	90.6609806	76	84.09518417	81.58431222	85.60373824	43421.33333	79.36396311	0.249509986	23944.0878	0.551436033	46848	19.01923824	60.56259583	1345593.553	5.788415842	24.67711144	1.963469904	68.41411278	12.90796754	40.11428568	40.60969473	10.45454956	57.95956322	9.999048234	42.874731	-0.083101254	86117987.39	0.019039834	229.0866433	1170.187691	1598203.375	-3315.592873	911.9234369	19.76168096	0.956079806	3.384484114	3.127801365	7.838016673	0.34518068	0.253500893	0.994469478	0.947630794	-0.536317826	0.998820474	0.269449379	30.74311307
P0082	0.8087344	0.684792522	58.66777856	85.67234117	71.21797526	87.8179936	78.58753082	90.06664199	39896	69.28616942	0.236374811	23887.4157	0.598742122	46336	18.6471974	68.12725186	1313364.679	5.692697346	33.23975128	1.860550616	74.20361334	16.29034286	38.30338163	33.44903648	1.41353286	72.79008048	13.27928859	42.5915439	0.472077349	84055339.46	0.024991606	346.8905675	1826.198736	3505882.662	19108.82752	1429.104352	18.53478738	0.970786788	3.080464043	2.977898303	6.992997983	0.400487574	0.322357608	0.996666461	0.961420384	-0.599992655	0.999283259	0.300587189	38.35932248
P0083	0.886121819	0.67052884	55.04927882	82.09830146	73.75635566	75.89466384	74.72616677	78.89233169	37352	72.74909622	0.25702907	21023.79536	0.562855948	40576	17.05932974	61.67483881	1026183.975	5.620008087	30.66834533	1.735334565	67.99050198	14.66074177	36.64632904	34.35834816	13.15169136	54.83881062	12.12034284	40.23166304	0.309877078	65675774.39	0.023445352	275.633279	860.0428386	2032257.882	9098.151387	1103.472946	16.68664761	0.968055682	3.076107109	2.98491807	6.256252958	0.375377547	0.290496416	0.994595252	0.948956881	-0.572164059	0.999019836	0.299512221	24.22530769
P0084	0.778414583	0.58397923	52.81715226	90.4435458	72.11102551	82.36504113	78.58753082	87.08616423	35696	70.40257496	0.255480506	20521.35621	0.574892319	39872	19.52856576	68.49884849	1013552.534	5.489564344	25.5318429	2.432001528	74.62834008	15.20293816	36.06373575	28.55775348	12.68617056	61.94216952	11.3485419	40.33472576	0.90524216	64867362.17	0.029400019	326.2970663	861.2749399	3745301.568	39255.34433	1210.482059	22.75402413	0.957306783	3.317979598	3.06079103	9.017031238	0.397832454	0.32404237	0.994419531	0.952329153	-0.573816938	0.998756499	0.313495193	23.66444111
P0085	0.847942325	0.647096353	59.19046064	91.47086119	72.11102551	84.85281374	87.36131867	88.18163074	46890.66667	77.56201468	0.242056911	25979.10847	0.55403581	51200	17.64647811	58.97198198	963857.3702	5.428923179	17.0463047	3.094055021	70.63190274	11.84155839	31.34262515	26.67667351	2.07416253	68.55774021	8.189438382	34.71054181	1.021208151	61686871.69	0.031634375	222.4615614	1098.289738	2314065.229	25670.07685	875.1811597	12.10289563	0.96749928	2.487041879	2.7314844	4.815954366	0.434703082	0.360882267	0.997488455	0.966271883	-0.563390065	0.998509212	0.345558673	29.68690871
P0086	0.836058385	0.630374402	61.9185552	98.22504687	83.23460819	96.74709298	84.7584804	98.79271228	52933.33333	82.12187409	0.238021506	28643.14853	0.541117416	57344	23.39668267	61.30211554	1576778.996	5.561334037	24.88989213	2.140233831	74.88595018	13.12125313	39.16972964	34.08382899	2.04309708	72.8428531	10.359921	41.9499462	0.562804713	100913855.7	0.026172871	225.5302665	1629.178581	1556290.356	13207.36842	878.4856429	14.17780822	0.96427453	2.790285611	2.895897063	5.536056464	0.399549463	0.318829991	0.997369717	0.964208534	-0.526087956	0.998265381	0.321257156	37.55626291
P0087	0.661470416	0.16468007	9.932372172	60.31314049	52.15361924	65.60487787	44	65.60487787	7578.666667	39.89535812	0.418271989	4460.880059	0.588610141	8512	19.9534676	51.18034069	159948.6371	5.09668338	17.89480571	2.59514579	63.74305567	10.28457618	32.45689038	28.61604441	15.51588708	48.22716859	7.64243926	34.67883118	0.78509313	10236712.78	0.033975917	149.171599	537.24704	519303.6725	5577.43055	427.6803469	22.80266977	0.866046075	3.747840164	2.715425677	4.493611008	0.334781267	0.244059445	0.990764148	0.931748294	-0.728185437	0.999189513	0.234619011	20.32224484
P0088	0.933985622	0.740006877	63.48914298	85.79534178	80	88.09086218	75.89466384	89.53211714	51480	80.13161566	0.236549053	28291.45413	0.549562046	56512	18.83837844	68.35804776	1727383.844	5.700013224	36.6484691	1.632808457	74.7280368	17.42818702	39.80372464	32.5449196	12.8844596	61.8435772	14.74542048	44.22970827	0.411173369	110552566	0.022730858	371.9305985	1165.4983	3570029.922	22561.64025	1491.151064	19.15947131	0.971673793	3.07469128	3.061632176	8.473980216	0.40025901	0.322799547	0.99529034	0.955435585	-0.537514357	0.998630571	0.313104855	28.20344984
P0089	0.832667546	0.5447992	49.14886912	90.21464989	69.85699679	80.99382693	82.46211251	84.47484833	36293.33333	75.11881114	0.252871734	20963.72281	0.577619108	39936	16.69801838	64.26720786	1078564.955	5.72927417	31.84143827	1.753501483	73.65808212	15.53969043	37.68414455	34.67186532	13.49274162	60.1653405	12.77419308	41.57486596	0.323728411	69028157.15	0.021167201	308.3747293	962.338413	2714566.259	11799.88242	1283.590488	20.35782692	0.966831686	3.374874911	3.106808894	8.157371313	0.356001493	0.26815763	0.99465779	0.949496896	-0.580363114	0.999169352	0.279579333	25.38367676
P0090	0.838497484	0.793814532	72.31652453	91.10002602	85.0411665	93.72299611	86.34813258	96.74709298	55293.33333	76.38714258	0.233358731	30077.51268	0.543962732	59392	21.42531955	67.44218754	1559154.996	5.573987797	20.13206468	2.662642593	74.13530852	13.30371618	37.64697833	32.13431312	13.1525212	60.98278732	9.58055539	40.98931468	0.899272032	99785919.75	0.025174643	262.8289405	915.3376351	2911650.188	29013.29364	1091.081449	13.93833198	0.970973498	2.671943436	2.831296983	5.610974238	0.419176083	0.344093226	0.996436165	0.96015243	-0.543960687	0.998474799	0.342503834	25.37318213
P0091	0.85285886	0.775004743	68.89337984	88.89413958	82.07313811	85.60373824	83.52245207	91.30169768	52005.33333	75.81415457	0.236828286	28450.01347	0.547059535	56384	16.50922749	55.6743929	1229788.928	5.755835368	22.22378326	2.366805923	74.1559007	12.17778647	34.36080937	33.19775319	8.83618358	65.31971712	9.128469972	37.36176075	0.453249946	78706491.37	0.02058207	215.2359461	932.8646469	1667382.532	10361.44075	859.3662841	18.34238496	0.955056101	3.198478979	3.108510563	7.457235834	0.370110273	0.284115381	0.995980967	0.955928015	-0.531707541	0.998649146	0.287358019	26.86620474
P0092	0.902225613	0.71685858	57.05116705	79.58496784	72.11102551	78.89233169	73.75635566	82.65591328	38522.66667	71.80359639	0.244704576	22541.67903	0.585153651	43776	17.3849625	63.70777458	1166701.933	5.740486073	33.11371757	1.833380426	74.28710376	15.71843765	37.22598304	32.45656599	11.01974823	63.26735553	12.81000133	41.30017651	0.473895537	74668923.7	0.021463869	319.9307671	1061.929626	2804231.059	15374.61266	1283.836889	22.50353211	0.959706871	3.489443409	3.113961515	7.789994893	0.360639219	0.276249033	0.994627068	0.950321159	-0.56832685	0.999074988	0.283580914	27.22045345
P0093	0.848215664	0.73381734	59.82149428	81.52096037	75.47184906	82.46211251	73.53910524	87.08616423	49328	69.14735553	0.254606821	25547.18745	0.517904384	52288	19.46223542	55.17650719	1003287.088	5.402016452	15.13801149	3.608472652	74.07619695	10.8052742	32.22783191	27.51862704	8.64107022	65.43512673	7.171785449	35.04302459	1.175091247	64210373.66	0.031166057	189.3804227	796.1299899	2046513.129	24634.08085	766.0335306	13.19765513	0.959289413	2.6112346	2.828521318	5.700991808	0.413850614	0.337151363	0.997104266	0.963681375	-0.5246022	0.997646417	0.354283491	24.64226079
P0094	0.913197124	0.397311523	32.8215883	82.60920306	73.53910524	85.0411665	68.11754546	86.53323061	27152	75.43848664	0.298485195	14636.2296	0.539047938	29312	18.95642204	63.75657011	627723.3904	5.261620028	19.5333201	3.201867578	73.5591696	12.92086025	33.39145724	26.95224777	14.20308078	59.35608882	8.73609376	37.02127886	1.180560003	40174296.99	0.034314754	255.5856716	655.3538922	2706510.002	27722.49814	910.3401964	17.69571947	0.952835408	2.859451487	2.870097726	7.656473866	0.430454034	0.361949576	0.995206908	0.956644184	-0.579662431	0.996261258	0.346121446	19.97622169
P0095	0.763019315	0.738785638	63.39088922	85.80417103	75.47184906	85.60373824	72.11102551	89.53211714	48416	65.4702398	0.25858048	24843.58834	0.513127651	51136	15.02825299	55.26533693	867079.2868	5.419449556	19.26179712	3.09787845	74.86044048	12.4387602	29.18608665	23.3866944	10.14190704	64.71853344	8.834866579	32.94245916	1.081378498	55493074.35	0.031157533	233.3779615	581.320209	2464731.127	28281.80723	886.4298424	18.02078576	0.95307094	2.931161673	2.988218179	8.082854177	0.417775155	0.345211029	0.995825107	0.958675963	-0.547020975	0.998136524	0.333252513	19.01278813
P0096	0.78896195	0.767035394	62.83025392	81.91310911	72.11102551	76.94153625	74.72616677	81.97560613	44925.33333	64.62632629	0.256698863	23807.89793	0.529943712	47104	16.44489305	59.18784396	967977.779	5.460258327	24.27945585	2.299229886	72.60540778	13.46671509	32.62236761	27.86106863	13.2431309	59.36227688	10.53562881	36.26550978	0.733834985	61950577.86	0.029869152	250.9683312	647.7290309	2306096.795	22666.59077	1023.645183	16.25555971	0.963895158	2.826246735	2.977093996	7.28834286	0.428051043	0.354957142	0.995581596	0.956889635	-0.567050715	0.998594338	0.313843893	19.82304266
P0097	0.790114638	0.707495447	55.53636218	78.49713012	66.57326791	76.94153625	70.88018059	79.19595949	40888	62.02173154	0.278342615	20620.61754	0.504319545	42560	16.48114089	69.82030943	1189881.147	5.650966142	36.02888758	1.831641005	75.53195601	17.60514445	37.29316192	31.73396065	11.36919854	64.16275747	14.55308818	42.3000586	0.520725147	76152393.4	0.026454859	398.5150313	1129.20437	4671415.352	28785.44893	1641.546915	23.20768145	0.96733277	3.432296123	3.158634985	9.587464803	0.379915174	0.303020769	0.994636129	0.95201767	-0.579891325	0.99902016	0.310906526	26.77691473
P0098	0.836750409	0.756543874	60.29899383	79.70323449	69.97142274	82.46211251	69.85699679	84	43381.33333	66.69171407	0.262449944	22749.55486	0.524408844	46272	18.49925454	57.03416106	1030862.229	5.420070312	25.89684288	2.013349023	73.18563121	13.13521307	34.66540799	31.37117772	13.43888325	59.74674796	10.69500737	37.75992865	0.510346408	65975182.65	0.032799022	224.1217007	696.2510251	1567895.256	12829.19009	904.9601244	16.41860823	0.961053568	2.887377114	2.986248174	7.178447828	0.4158904	0.340243838	0.995678455	0.956581309	-0.550465489	0.998133669	0.310833782	21.75124643
P0099	0.84113322	0.77907521	57.21667822	73.44179035	66.57326791	68.81860214	65.96969001	72.22188034	35792	61.77432961	0.273909923	19174.92485	0.535732143	38144	19.17561726	59.31924509	837028.3876	5.410534594	22.43252706	2.260446744	70.00227736	12.73990211	34.35806309	29.19599321	14.45879276	55.5434846	9.797644322	37.47545925	0.759864617	53569816.8	0.028923247	223.9335471	649.5267639	1799069.317	18932.55938	920.3137931	17.2549754	0.951835568	2.923590106	2.954037797	7.161087069	0.409245441	0.33317159	0.99482091	0.953359209	-0.557841828	0.998203612	0.325459403	20.48863889
P0100	0.821082928	0.712233079	55.92334868	78.51832546	69.97142274	77.66595136	72.99315036	80.19975062	42234.66667	64.47005654	0.270636773	21670.88757	0.513106632	44928	18.90837917	58.11379846	952112.9426	5.493375111	17.6656893	3.265201727	74.62060032	11.55126059	33.80209191	29.46976284	14.45136504	60.16923528	7.851241277	36.82779172	1.061108802	60935228.33	0.026761146	213.7048252	597.1430362	2236824.976	25179.24414	840.5805914	16.92708723	0.952829568	2.951545952	3.010190554	7.15925762	0.402790959	0.325646896	0.995544878	0.955645596	-0.539324584	0.998048989	0.320966386	19.74951659
P0101	0.817221351	0.739815104	58.41573051	78.9599052	69.97142274	78.89233169	70.88018059	80.49844719	41232	64.52772044	0.264230406	21843.60255	0.529773054	43904	19.45580227	60.73300065	988369.2967	5.432021014	23.03752742	2.331948685	70.6689545	13.00265004	34.72218572	28.94346575	15.7154513	54.9535032	9.913760693	37.95749688	0.811624876	63255634.99	0.028623278	235.1413883	644.1604648	2026895.697	21593.43614	964.1525712	15.94412403	0.962396996	2.895869583	2.937737316	6.548058409	0.400817512	0.322040459	0.995027321	0.952776704	-0.546453628	0.998108794	0.321261091	20.07193886
P0102	0.814146173	0.759105165	61.06581868	80.44447791	75.47184906	80.99382693	73.75635566	83.42661446	46981.33333	65.49356385	0.253906781	24798.57448	0.527838882	50048	16.67304831	53.53088444	976647.8096	5.499575958	21.60237918	2.816104966	73.79028232	11.96563669	32.30746746	29.2222782	13.13966268	60.65061964	8.934234408	35.3399242	0.775408365	62505459.81	0.026216469	205.1377889	560.1106334	1679202.671	16061.24311	782.3539992	15.852823	0.949660959	2.906840455	2.952581279	6.244485048	0.402514802	0.324615307	0.995815416	0.956152991	-0.529575561	0.997716001	0.317678683	19.12830234
P0103	0.910696189	0.808967179	62.95514357	77.82162891	73.430239	80	72.11102551	83.52245207	48597.33333	70.87186088	0.261882183	24591.5818	0.506027391	51008	16.0363188	57.84124851	923326.1604	5.393721237	18.36962145	3.24884718	73.5241473	11.91745014	30.55010444	26.38778085	12.25098045	61.27316685	8.195231036	34.03677545	1.109599766	59092874.26	0.030186915	225.193202	560.6812466	2565439.431	29786.21591	888.0475104	14.96645218	0.963273649	2.714678299	2.84572054	6.215004893	0.423532982	0.348688798	0.996183119	0.959676515	-0.546854871	0.998164895	0.331904972	18.47967874
P0104	0.814285786	0.731530573	57.19102897	78.17995731	68	78.89233169	69.85699679	79.79974937	41285.33333	63.66082797	0.273078812	21154.03979	0.512386314	43200	18.61059421	68.35731193	1210008.122	5.637604123	31.53709881	2.006691144	74.86406844	15.99201509	38.15875826	31.93531194	14.8466745	60.01739394	12.75332098	42.33916184	0.603048711	77440519.83	0.024013169	336.5137935	933.4043749	3920426.058	31510.36521	1407.836191	17.19125913	0.971578355	2.97829137	2.919913233	6.547743127	0.397626779	0.319648769	0.995480995	0.955261395	-0.578982103	0.998915163	0.322938417	24.13485495
P0105	0.813554013	0.779394625	62.29855724	79.93198211	69.97142274	80	68.35202996	84.7584804	44122.66667	65.02898482	0.265537533	22740.46689	0.515391943	46848	24.28745604	71.72177128	1472943.112	5.413748114	29.18709165	1.99453626	74.6272231	15.37879616	41.23822288	33.24337405	14.6807652	59.9464579	12.4021332	44.85774589	0.689627391	94268359.2	0.030935531	311.6263405	1084.423565	3017287.056	26564.5901	1266.371162	19.31523642	0.959946179	2.98999661	2.999277846	8.749324018	0.414812803	0.340214503	0.994964706	0.955487612	-0.551709251	0.998160804	0.320964605	27.68448947
P0106	0.873433294	0.68878568	60.86010642	88.3585536	76.83749085	82.46211251	82.46211251	88.45337755	47336	77.17530249	0.238539676	26528.81618	0.560436374	52160	14.73698509	56.77739088	969282.5407	5.585938276	20.62755912	2.839231706	72.46479408	12.59573918	30.79914573	26.7419768	9.5638116	62.90098248	9.025845661	34.48628323	0.888154205	62034082.61	0.024607625	240.716353	699.3383776	2307653.377	23004.84411	906.1412899	14.45844686	0.963624517	2.766672452	2.893649743	5.823552454	0.407203312	0.327622737	0.996525624	0.959946142	-0.55564404	0.998769895	0.320205652	21.79032088
P0107	0.767647159	0.590583887	57.75560453	97.7940743	74.40430095	84.38009244	81.58431222	88.90444308	36848	75.07134332	0.250107403	21410.8311	0.581058161	41408	15.12201093	62.93221784	968759.1842	5.689217994	32.31502215	1.952134674	73.9021548	15.97457826	34.1680607	27.76596448	9.88109356	64.02106124	12.83529288	38.69508242	0.592117188	62000587.79	0.023661699	329.8530319	1005.809838	3323509.13	21696.79778	1238.136105	13.80945596	0.974953476	2.624266577	2.772130499	5.529512188	0.427705171	0.355290899	0.996782726	0.962566361	-0.611396018	0.99922017	0.352462035	26.01900914
P0108	0.929105685	0.619599516	55.67195615	89.8515165	78.58753082	84.38009244	77.25283166	89.17398724	46018.66667	83.48155478	0.250715343	24769.9939	0.538259704	49856	14.87482742	64.9128141	1348056.619	5.878617128	33.16433401	1.872524418	74.07219974	16.03849811	37.26515723	34.12821093	10.08935268	63.98284706	12.85415817	41.59923439	0.356987993	86275623.61	0.018362306	341.8043581	1091.162525	3393247.986	17353.40037	1344.32055	17.81534953	0.966349559	3.194819498	3.025573941	6.424897436	0.363910958	0.275477914	0.995857182	0.954627961	-0.55395122	0.999034018	0.279597919	27.51318552
[truncated: 58 more columns]
