# Supplementary material for: Development and evaluation of a multimodal feature-based predictive model for radiotherapy-induced oral mucositis in nasopharyngeal carcinoma
Source: PLoS One. 2026 Apr 9;21(4):e0346251. doi: 10.1371/journal.pone.0346251 (PMC13065032; doi:10.1371/journal.pone.0346251)
Supplement: S3 Data — (CSV) [file pone.0346251.s003.csv]

Anonymized ID	Sex	Age	Treatment	T	N	M
P0001	0	63	1	3	3	0
P0002	0	60	1	4	1	0
P0003	0	47	1	4	3	0
P0004	1	35	2	3	1	0
P0005	1	41	4	3	3	1
P0006	1	53	1	3	1	0
P0007	0	69	4	3	2	1
P0008	1	52	1	3	3	0
P0009	1	71	3	3	1	0
P0010	1	42	4	3	2	0
P0011	1	53	1	3	2	0
P0012	0	31	1	3	1	0
P0013	1	50	1	4	1	0
P0014	0	58	1	1	2	0
P0015	1	63	1	2	2	0
P0016	0	42	1	4	2	0
P0017	0	51	1	3	1	0
P0018	0	33	2	4	3	0
P0019	1	52	1	4	1	0
P0020	0	22	1	3	1	0
P0021	0	56	1	3	1	0
P0022	0	70	1	3	1	0
P0023	0	56	1	4	3	0
P0024	1	54	1	3	3	0
P0025	0	43	1	2	2	0
P0026	0	57	1	4	0	0
P0027	0	49	1	4	1	0
P0028	0	49	1	4	1	0
P0029	0	64	5	3	1	0
P0030	0	57	1	4	1	0
P0031	0	37	4	3	3	0
P0032	1	58	1	3	1	0
P0033	1	34	1	3	2	0
P0034	0	57	4	3	2	0
P0035	0	38	4	3	2	0
P0036	0	68	3	3	0	0
P0037	0	41	1	3	3	0
P0038	0	54	3	3	2	0
P0039	0	44	4	1	2	1
P0040	0	71	4	4	2	0
P0041	0	54	4	3	2	0
P0042	0	48	1	4	1	0
P0043	1	53	1	1	3	0
P0044	0	58	1	1	2	0
P0045	0	66	1	4	1	0
P0046	0	64	1	4	1	0
P0047	0	37	1	4	1	0
P0048	0	53	1	4	0	0
P0049	0	30	4	4	3	0
P0050	0	36	4	4	3	0
P0051	1	58	1	3	3	0
P0052	0	64	1	3	1	0
P0053	0	64	4	3	2	0
P0054	0	42	1	1	3	0
P0055	0	41	1	2	3	0
P0056	0	54	1	4	1	0
P0057	0	53	1	3	2	0
P0058	0	43	4	3	2	1
P0059	1	37	5	3	0	0
P0060	1	32	1	3	1	0
P0061	0	45	4	4	1	1
P0062	0	52	1	3	1	0
P0063	0	68	1	3	2	0
P0064	0	51	1	4	1	0
P0065	1	38	1	3	1	0
P0066	0	36	1	3	1	0
P0067	0	58	1	4	0	0
P0068	0	51	4	4	0	0
P0069	0	66	1	3	2	0
P0070	1	36	3	3	0	0
P0071	0	53	1	1	2	0
P0072	0	52	1	2	2	0
P0073	0	42	1	1	3	0
P0074	1	69	1	3	1	0
P0075	1	73	1	4	1	0
P0076	1	45	1	3	3	0
P0077	0	37	1	3	3	0
P0078	0	58	1	3	2	0
P0079	0	37	1	4	1	0
P0080	1	33	4	3	1	1
P0081	0	57	1	3	1	0
P0082	1	40	4	2	3	1
P0083	0	21	4	3	1	0
P0084	0	62	1	3	1	1
P0085	0	54	1	3	3	0
P0086	0	58	4	3	2	1
P0087	0	36	1	3	3	0
P0088	1	45	4	3	2	0
P0089	1	53	1	3	1	0
P0090	0	57	1	4	2	1
P0091	0	71	1	2	2	0
P0092	0	51	4	3	3	0
P0093	0	73	1	4	1	0
P0094	0	50	1	4	1	0
P0095	0	72	5	3	0	0
P0096	0	61	1	3	2	0
P0097	0	39	1	3	3	0
P0098	0	45	1	3	1	0
P0099	0	51	1	4	1	0
P0100	0	67	3	3	0	0
P0101	0	43	1	3	1	0
P0102	0	50	3	3	0	0
P0103	0	52	1	3	1	0
P0104	0	40	4	4	2	0
P0105	0	44	1	4	1	0
P0106	0	53	1	4	1	0
P0107	0	42	1	3	0	0
P0108	0	37	1	4	1	0
