# Supplementary material for: Development and evaluation of a multimodal feature-based predictive model for radiotherapy-induced oral mucositis in nasopharyngeal carcinoma
Source: PLoS One. 2026 Apr 9;21(4):e0346251. doi: 10.1371/journal.pone.0346251 (PMC13065032; doi:10.1371/journal.pone.0346251)
Supplement: S4 Data — (XLSX) [file pone.0346251.s004.xlsx]

## Sheet: Sheet1
Anonymized ID	Dmax	Dmin	Dmean	V5	V10	V15	V20	V25	V30	V35	V40	V45	V50	V55	V60	V65	V70	D5	D10	D15	D20	D25	D30	D35	D40	D45	D50	D55	D60	D65	D70	D75	D80	D85	D90	D95	D100
P0001	74.4541	0	39.3632	98.6416	98.6416	97.8056	88.5057	73.7722	59.9791	50.0522	43.0512	35.9457	29.9896	22.466	16.8234	13.0617	8.77743	72.6529	68.5022	62.1818	57.036	53.5672	49.9969	45.7495	42.2392	38.3373	35.002	32.1136	29.9853	28.2347	26.392	24.7382	23.2825	21.4075	19.3391	17.0772	0
P0002	70.4401	14.113	33.7642	100	100	99.7199	90.7563	70.5882	57.563	39.0756	24.93	17.0868	12.8852	8.82353	4.34174	0.980392	0.140056	59.2671	53.8263	46.5132	42.6764	39.9906	37.9936	36.2093	34.4989	33.0705	31.9195	30.7268	29.2152	26.89	25.2721	23.7836	22.0593	20.8667	20.0623	18.7403	14.113
P0003	74.0857	1.87506	46.3132	99.5338	98.1352	91.1422	85.7809	78.5548	72.7273	67.1329	59.4406	52.4476	45.2214	38.9277	34.4988	29.6037	21.9114	73.1642	72.5269	71.9585	71.2158	68.3871	64.8892	59.7728	54.2852	50.3929	46.95	43.3465	39.7064	36.7861	31.6515	28.9512	23.8761	20.3873	16.5913	11.8693	1.87506
P0004	73.2533	10.7818	32.7953	100	100	94.7552	76.69	64.3357	47.7855	36.7133	27.6224	21.0956	16.0839	11.1888	7.57576	2.68065	0.4662	62.8876	56.6599	50.802	46.1509	42.3181	38.3419	35.4662	32.8447	31.0462	29.391	27.9393	26.4552	24.8508	22.4143	20.5372	18.4798	17.213	16.2097	14.9336	10.7818
P0005	73.9425	1.65774	38.7815	99.7207	99.7207	98.324	85.8939	77.2346	65.6425	53.6313	42.3184	34.0782	27.3743	19.9721	13.5475	6.98324	2.7933	66.8527	62.3243	58.7841	54.9441	51.5163	47.7091	44.4639	41.2467	39.0317	36.6903	34.5549	32.5038	30.4574	28.0457	25.9103	23.0304	20.2909	18.1695	16.1325	1.65774
P0006	74.4766	1.52999	37.9937	99.7006	99.7006	98.3533	88.3234	71.1078	58.5329	49.8503	41.4671	32.7844	27.3952	21.4072	14.2216	6.13772	1.94611	65.878	62.4367	59.1116	55.9493	52.3917	47.8204	43.3699	40.4959	37.8917	34.9387	31.8601	29.1396	26.8795	25.3774	24.0334	22.8336	21.4013	19.1598	16.9741	1.52999
P0007	20.8103	2.81346	9.11052	77.8626	31.952	16.6848	3.38059	0	0	0	0	0	0	0	0	0	0	19.5605	18.0167	15.7597	13.4201	11.3133	10.3127	9.50533	8.81187	8.12666	7.54878	6.97586	6.49374	6.00501	5.56252	5.20093	4.86576	4.59003	4.32586	3.9395	2.81346
P0008	74.2497	0	38.2033	99.375	99.125	95.75	89.25	73.75	56	47.125	39.75	34	28	22.125	15.75	9.375	4.125	69.013	64.7273	60.5426	56.6978	52.9357	48.4754	44.2815	39.9774	36.3072	33.349	30.4918	28.3696	26.9594	25.7651	24.7223	23.5234	22.0489	19.2652	15.8614	0
P0009	70.5159	12.9358	33.7736	100	100	99.1111	80.8889	60.1481	47.7037	38.5185	32.1481	25.037	17.4815	12.7407	9.33333	3.55556	0.296296	62.9959	59.46	52.8274	48.4499	45.1931	41.424	37.1837	34.247	31.3287	29.1011	26.9649	25.2221	23.1912	21.7275	20.9864	20.0945	19.4678	18.338	16.4168	12.9358
P0010	75.4163	10.5403	47.6217	100	100	93.796	83.5962	76.9716	72.8707	68.7697	63.9327	58.9905	52.6814	45.0053	38.4858	31.02	15.878	72.7497	71.3721	70.1812	68.7428	67.3138	65.5018	62.6344	59.0058	55.2418	51.7066	48.2181	44.0991	38.822	33.288	27.4318	22.2013	19.1284	16.8495	14.365	10.5403
P0011	76.2917	13.0372	45.6302	100	100	98.5075	89.3035	81.0945	72.6368	64.4279	53.9801	47.2637	42.2886	36.8159	31.8408	24.1294	16.4179	74.6312	73.1207	71.3247	66.9192	64.2469	61.0856	56.351	53.0784	47.5837	43.0281	39.5377	37.1752	34.59	31.4142	28.1222	25.813	23.3585	19.8923	16.944	13.0372
P0012	74.6565	1.83608	37.7097	99.8818	99.8818	92.1986	74.9409	65.2482	55.4374	47.8723	41.3712	35.461	29.078	23.2861	18.9125	13.357	6.14657	70.5892	68.2511	63.4262	59.252	53.6415	49.1884	45.1258	40.9516	37.3538	33.5422	30.121	27.6296	25.1892	22.6605	19.9691	18.4305	17.3196	15.7438	13.9821	1.83608
P0013	74.5495	1.20564	36.6871	99.3655	99.3655	96.3198	85.533	73.3503	52.7919	41.8782	36.5482	31.0914	25.6345	18.9086	13.4518	7.86802	2.53807	67.2645	63.5312	58.0383	54.2026	50.1434	46.1495	41.5178	36.4345	33.1155	31.058	29.1355	28.0416	27.3061	26.0493	24.5131	22.2694	20.319	17.9915	15.948	1.20564
P0014	72.2715	1.00706	35.9658	99.8985	99.8985	99.0863	86.7005	72.5888	55.3299	43.6548	35.2284	27.9188	22.335	15.2284	7.20812	2.53807	0.304569	62.665	58.3954	55.3	52.0004	47.6102	43.4752	40.1895	37.1312	34.3374	32.1052	30.0911	28.5132	27.3344	25.8958	24.2344	22.3966	20.7166	19.0923	17.3752	1.00706
P0015	73.2529	13.4914	41.9855	100	100	98.7654	88.2716	81.1728	71.6049	61.1111	50.6173	44.1358	36.4198	27.7778	17.5926	9.25926	3.08642	68.9981	64.4902	60.7827	59.0899	56.7808	53.9105	50.9528	48.708	43.8046	40.3363	37.7235	35.1614	33.0041	30.8559	28.4456	25.6213	21.6516	19.0251	17.4841	13.4914
P0016	73.9601	1.45029	35.9066	99.8973	98.3573	94.6612	85.1129	68.9938	54.9281	45.0719	35.729	27.4127	20.3285	14.4764	9.65092	7.18686	5.23614	70.4294	59.017	54.3603	50.1948	46.9884	43.2492	40.6591	37.3693	35.0247	32.7867	29.9742	28.6629	26.8512	24.4696	22.9822	21.569	20.0353	17.7741	14.6512	1.45029
P0017	58.4428	6.16536	25.722	100	98.3179	83.5156	56.8545	40.286	31.1186	25.3154	17.4937	8.49453	3.28007	0.841043	0	0	0	48.3251	44.2291	41.259	38.6616	35.1868	30.6366	27.5655	25.1118	23.2909	21.6642	20.3092	19.226	18.069	17.1993	16.3374	15.5726	14.7456	13.6352	12.0395	6.16536
P0018	71.9718	9.84	33.0044	100	99.8871	92.8894	81.9413	64.447	44.3567	33.86	27.3138	21.1061	17.2686	13.6569	9.70655	4.06321	0.564334	64.2886	59.4056	53.148	46.2887	41.6511	37.4068	34.2734	31.6491	29.7653	28.1592	26.8911	25.845	24.8916	23.9659	22.9662	21.3185	18.3007	16.0421	13.7741	9.84
P0019	73.1435	1.55995	34.6132	98.3402	98.3402	92.1162	78.0083	64.3154	51.0373	40.6639	34.8548	29.4606	23.2365	16.5975	9.95851	5.39419	2.07469	65.9906	59.9344	56.8695	52.7907	48.4641	44.4266	39.9073	35.2779	32.6489	30.1346	28.3361	26.3586	24.1976	22.7753	20.9263	19.2425	16.953	15.7831	13.5487	1.55995
P0020	73.5739	14.0974	40.0228	100	100	99.7155	82.0768	70.128	60.8819	53.2006	47.9374	40.256	32.7169	24.6088	18.4922	12.9445	5.12091	70.0946	66.8367	62.1391	58.6367	54.8574	52.504	48.4986	45.3561	42.1675	37.493	33.7691	30.8988	27.8071	25.043	23.0726	21.0145	19.441	18.5135	17.8074	14.0974
P0021	71.7363	13.2653	31.6082	100	100	97.7995	83.1296	56.7237	38.2641	27.8729	22.0049	18.4597	15.5257	12.3472	7.09046	2.93399	0.366748	62.1344	57.3541	50.6388	42.6778	37.1299	33.9262	31.3246	29.3298	27.7164	26.4616	25.4917	24.3794	23.2073	22.1272	21.2998	20.5092	19.6681	18.4133	16.5609	13.2653
P0022	74.0559	11.6025	32.7512	100	100	97.3118	85.7527	59.4086	40.8602	31.4516	25.5376	21.2366	18.0108	13.7097	7.52688	3.22581	1.34409	62.3243	58.2431	53.6639	47.111	41.2359	35.4439	32.8338	30.422	28.2915	27.1801	25.7552	24.7545	23.9336	23.2419	22.624	21.3051	20.2398	18.4736	16.4446	11.6025
P0023	72.686	1.53116	33.8409	99.1877	98.1949	89.3502	73.6462	62.3646	52.1661	45.0361	36.8231	29.8736	20.2166	11.6426	5.05415	1.7148	0.541516	60.0085	56.3505	52.9671	50.0583	47.3032	44.8645	41.3972	38.3303	35.0585	31.2236	28.4731	26.2857	23.9075	21.5666	19.2861	18.0063	16.9079	14.7066	12.724	1.53116
P0024	74.4897	1.10458	38.4843	99.5885	98.3539	90.7407	78.6008	63.786	51.8519	43.8272	38.6831	35.5967	31.6872	28.3951	23.6626	20.1646	14.1975	73.0695	71.8814	69.584	65.1657	58.7656	52.7972	46.4992	39.3101	33.9682	30.6777	28.2921	25.9948	24.7463	23.5025	21.6461	19.5622	17.2556	15.311	11.5935	1.10458
P0025	73.5059	7.59395	41.2354	100	98.0488	92.9756	87.3171	80.4878	71.6098	60.3902	49.3659	40.9756	34.5366	27.7073	16.1951	10.7317	4.29268	69.7433	65.5041	60.7241	58.0614	56.1274	53.1989	49.6059	45.6233	42.4015	39.6838	37.7085	35.1054	32.9377	30.5912	28.451	25.7837	21.5628	17.8552	12.5435	7.59395
P0026	74.6527	1.26435	35.5728	99.7925	99.2739	92.6349	77.8008	65.5602	56.7427	45.5394	35.2697	26.0373	21.5768	17.1162	12.2407	7.98755	3.21577	68.0556	62.8676	57.5723	52.2023	45.9505	42.1668	40.0813	37.9912	35.1499	32.7378	30.685	28.0676	25.4503	23.0616	20.7941	19.4085	18.2048	16.1753	13.8285	1.26435
P0027	74.0661	1.69828	38.16	99.7361	99.2084	92.0844	79.4195	68.8654	58.8391	49.6042	43.0079	35.3562	28.2322	23.7467	17.6781	12.6649	5.01319	70.1311	66.9876	63.1815	57.6034	54.3357	49.1718	45.4761	41.4536	38.4483	34.9459	32.1614	29.4874	26.229	23.9048	22.2295	19.4819	17.0978	15.8506	13.7887	1.69828
P0028	73.1104	1.3583	33.1677	99.0536	99.0536	90.2208	70.6625	52.6814	42.9022	35.3312	30.2839	25.2366	21.7666	17.9811	13.5647	10.0946	4.4164	69.8267	65.2167	58.695	53.6323	46.0953	40.2596	35.6405	32.4346	28.7621	26.4297	23.6399	22.1673	21.0605	20.2556	19.0253	17.5253	15.888	15.0373	13.926	1.3583
P0029	74.1531	10.7181	35.7471	100	100	90.8405	77.0474	64.0086	50.6466	41.7026	34.9138	28.6638	24.3534	20.9052	17.2414	8.83621	3.87931	68.8924	64.4094	61.3856	56.1798	49.071	44.0161	39.9585	36.1113	33.5084	30.4892	28.3758	26.5414	24.1947	22.4564	20.6815	19.1947	17.6989	15.4024	13.5909	10.7181
P0030	73.8662	1.11329	33.5412	99.7525	99.7525	99.1337	90.7178	70.0495	45.0495	31.1881	23.2673	18.9356	14.8515	11.1386	8.41584	5.44554	1.85644	65.89	57.0616	49.8779	43.7067	39.1574	35.6709	33.0824	31.5064	30.022	29.005	28.1116	26.9754	25.8667	25.0604	24.2036	23.127	21.835	20.2453	17.9958	1.11329
P0031	73.5742	14.8434	37.4347	100	100	99.4737	78.6842	58.6842	49.7368	46.0526	42.6316	35.7895	30.7895	24.7368	18.4211	10.5263	4.21053	69.4588	65.2277	61.1354	59.036	54.731	50.2872	45.8804	41.6679	35.8137	29.9504	27.0187	24.4384	22.8339	21.257	20.6235	19.8143	19.2825	18.0664	17.2664	14.8434
P0032	73.2838	12.9804	32.0275	100	100	96.5812	77.5641	57.265	43.5897	34.4017	26.9231	19.2308	13.8889	9.82906	7.05128	4.48718	0.641026	63.3295	54.6132	49.455	44.3059	41.5778	37.5016	34.7093	31.4034	29.2713	27.584	25.993	23.9159	22.1461	20.6788	20.1791	19.7939	18.9778	17.0474	15.5252	12.9804
P0033	73.5742	14.8434	37.4347	100	100	99.4737	78.6842	58.6842	49.7368	46.0526	42.6316	35.7895	30.7895	24.7368	18.4211	10.5263	4.21053	69.4588	65.2277	61.1354	59.036	54.731	50.2872	45.8804	41.6679	35.8137	29.9504	27.0187	24.4384	22.8339	21.257	20.6235	19.8143	19.2825	18.0664	17.2664	14.8434
P0034	54.688	23.3527	35.5141	100	100	100	100	95.082	65.5738	44.2623	31.1475	16.3934	4.91803	0	0	0	0	49.7923	47.5036	45.9117	44.7766	41.1452	40.776	39.0642	36.6048	34.9621	33.6286	32.2259	30.8508	30.0756	29.0697	28.576	27.4501	26.6242	26.0151	25.0784	23.3527
P0035	75.3686	18.4619	45.0855	100	100	100	99.7121	87.428	68.1382	60.3647	55.6622	50.3839	43.9539	37.0441	28.215	15.9309	4.9904	69.9868	67.0935	65.3678	63.0095	61.0419	59.0929	56.4788	52.6831	49.0642	45.2453	40.7427	35.3609	31.6582	29.272	28.137	26.6718	25.695	24.3926	23.1413	18.4619
P0036	74.64	1.60491	40.6766	99.8716	99.2298	85.8793	70.9884	65.8537	61.4891	57.7664	50.8344	42.7471	37.7407	32.991	27.8562	20.0257	10.7831	72.4971	70.5703	68.3078	65.0289	62.3985	58.108	52.7047	47.1587	42.6383	40.339	37.9431	31.9373	25.7476	20.6754	18.1921	17.0011	15.3318	13.382	11.5977	1.60491
P0037	66.6443	13.9925	33.4011	100	100	96.7213	73.7705	65.0273	52.459	43.1694	32.7869	24.5902	16.9399	10.3825	2.18579	1.0929	0	57.8158	55.0356	50.7284	47.301	44.6893	41.7268	38.9875	36.6539	33.2629	32.1234	29.1518	26.6131	25.0178	21.9459	19.6305	18.801	17.5704	16.3808	15.3689	13.9925
P0038	73.3903	9.4355	39.9981	100	99.6914	92.1296	84.1049	74.2284	65.1235	56.1728	47.6852	39.0432	33.179	26.0802	17.4383	10.0309	4.32099	69.6364	65.0062	61.4091	58.513	55.437	52.6746	48.704	44.5442	41.5282	39.2085	36.151	33.1672	30.0728	27.3934	24.7186	22.1453	19.2722	15.8918	13.729	9.4355
P0039	71.052	13.1387	39.0795	100	100	96.7059	84.2353	76.4706	67.2941	56.7059	45.4118	36.2353	28	20	11.2941	7.05882	0.941176	66.6846	61.0107	58.1555	55.081	52.1526	48.5345	45.9716	43.1758	40.3708	37.5932	35.9486	33.6324	31.1198	28.5615	25.7611	22.216	19.6166	17.8761	16.2452	13.1387
P0040	70.8643	13.9982	33.7657	100	100	98.8711	87.7705	67.6388	47.6011	38.9464	30.1976	22.8598	15.428	8.8429	5.45626	2.06961	0.28222	60.7313	53.6657	50.2172	46.8306	43.3244	40.1374	37.2872	34.4104	31.2721	29.0115	27.4556	26.3342	25.4299	24.5168	23.5682	22.1941	20.8821	19.3794	17.6285	13.9982
P0041	73.4153	14.5573	38.6574	100	100	99.5413	86.5443	72.1713	61.1621	53.211	44.1896	36.5443	29.3578	21.2538	12.5382	6.11621	0.917431	65.8956	61.8741	58.6422	55.7363	53.1747	49.5939	46.0911	42.2165	39.5723	36.8867	33.7053	30.9049	27.8062	25.6852	23.5827	21.4113	20.2544	18.946	17.6973	14.5573
P0042	74.931	7.46412	37.2375	100	98.7124	90.3433	71.8884	59.8712	53.4335	48.0687	43.9914	38.1974	33.2618	25.1073	14.3777	10.0858	6.00858	70.9208	65.6441	59.5447	57.2919	55.0391	52.8004	48.3369	42.9573	38.1619	33.5769	29.0666	24.949	22.6261	20.5182	18.9291	17.6391	16.8258	15.1713	12.6801	7.46412
P0043	72.9313	1.21904	34.3424	99.3651	99.3651	99.3651	88.8889	65.0794	47.3016	38.7302	29.8413	23.8095	18.4127	12.0635	9.20635	4.44444	0.952381	64.1689	58.5091	52.4598	48.5231	43.8303	39.8753	36.9881	33.7755	31.1725	28.9452	27.3825	26.0764	25.0086	24.1424	22.7767	21.7456	20.8473	19.8758	18.5376	1.21904
P0044	62.0605	13.6864	34.0105	100	100	99.2674	83.8828	67.9487	54.5788	45.2381	34.2491	23.0769	14.2857	6.22711	1.0989	0	0	55.6612	52.1556	49.5288	46.6489	43.7828	41.6527	39.8172	37.4387	35.0189	32.7232	29.8571	27.3038	25.7765	24.1985	22.7356	20.992	19.6394	18.8298	17.3484	13.6864
P0045	72.9201	11.8841	38.0446	100	100	98.1481	84.1751	70.7071	58.4175	48.9899	42.0875	35.8586	29.4613	22.8956	15.1515	5.21886	1.0101	65.1856	62.7849	60.095	57.0242	53.6504	49.5789	45.8791	41.8765	37.8187	34.6653	31.5577	28.7806	26.9904	25.2324	23.0337	21.5005	19.3799	17.9844	16.1989	11.8841
P0046	74.3365	8.97276	34.4373	100	99.4949	94.4444	88.0051	72.9798	47.601	36.8687	27.904	20.3283	15.5303	12.5	10.2273	7.95455	4.41919	69.4637	60.4678	51.1619	45.1183	41.5875	38.5334	35.9188	33.2487	30.5972	29.4588	28.7554	27.9456	27.0802	25.8817	24.3778	22.6425	21.2403	19.1163	14.7201	8.97276
P0047	74.0522	1.25763	39.1014	99.6437	99.6437	99.5249	94.4181	81.829	62.3515	50.7126	41.6865	33.1354	27.1971	19.715	12.4703	7.24466	2.61283	66.6775	62.6966	58.0452	54.8965	51.5258	47.7437	44.1604	40.873	38.293	35.3662	32.4348	30.9368	29.2122	28.0747	27.2101	25.5687	23.1922	21.4167	19.6828	1.25763
P0048	74.2098	1.44898	38.7435	99.8594	99.8594	99.8594	90.436	66.3854	50.9142	44.7257	40.647	34.0366	29.9578	26.4416	20.6751	13.2208	8.15752	71.9446	68.0379	64.2595	60.5316	56.6707	49.8339	44.5607	40.9108	34.7755	30.4744	28.0258	26.5906	25.3021	24.2658	22.826	21.8814	20.7626	20.061	19.3641	1.44898
P0049	69.2767	0.499812	32.7104	99.7994	98.6961	88.3651	69.1073	57.4724	47.0411	40.6219	33.2999	26.7803	20.0602	12.7382	7.52257	2.00602	0	62.3389	57.4646	53.7733	50.1142	46.4687	42.617	38.8432	35.4637	31.3919	28.4572	26.169	23.6425	21.6386	19.7861	18.1812	17.3604	15.9894	14.4854	12.0689	0.499812
P0050	74.1363	12.5382	37.8614	100	100	94.9106	73.4525	62.0358	53.2325	46.63	40.3026	35.6259	30.1238	25.8597	21.3205	14.5805	8.94085	72.6093	68.6914	64.8249	60.9444	56.2747	50.1107	45.567	40.1268	36.3163	32.0389	28.7607	26.015	23.1758	21.3266	19.5474	18.3239	17.3246	16.4047	14.9664	12.5382
P0051	76.8557	0	45.0063	99.0347	99.0347	97.1042	91.5058	84.2664	76.0618	65.0579	58.2046	48.9382	41.4093	32.9151	25.8687	18.5328	10.3282	73.058	70.2477	67.4802	64.3138	61.1618	57.0887	53.9367	50.6564	47.3477	43.8823	41.4802	38.7554	35.0289	32.5937	30.4385	28.2311	24.609	21.3193	17.607	0
P0052	73.2178	1.22344	32.8901	99.7234	99.5851	91.5629	77.3167	57.1231	42.1853	34.4398	29.3223	25.0346	18.8105	13.6929	9.82019	7.19225	1.65975	67.4272	59.8658	53.445	49.0802	45.4973	39.6422	34.5967	31.2115	29.059	27.3158	25.8348	24.2572	22.6934	21.4332	20.265	19.4555	17.3029	15.3988	13.9638	1.22344
P0053	69.8942	15.9593	36.0193	100	100	100	91.7591	69.4136	54.8336	44.374	33.7559	26.9414	21.7116	14.58	9.19176	3.48653	0	62.8164	58.2749	54.6582	51.7373	46.7014	42.0546	39.1429	36.9729	34.7113	32.6695	29.9684	28.1738	26.6675	24.7081	23.6735	22.7212	21.9475	21.0044	18.665	15.9593
P0054	74.006	9.23427	37.8415	100	99.6907	91.4433	70	59.8969	51.8557	46.3918	41.7526	37.732	33.4021	28.0412	19.7938	15.2577	10.8247	71.9736	70.6187	65.3446	59.9022	57.0378	53.8279	48.7129	42.9159	36.2733	31.5629	28.4166	24.8202	22.2468	20.028	18.4094	17.7638	17.0954	15.5587	13.3581	9.23427
P0055	69.2775	11.1049	32.6663	100	100	92.6799	73.8213	58.8089	45.9057	35.3598	28.1638	22.3325	16.7494	12.9032	9.92556	4.83871	0	64.7821	59.7304	52.5423	46.8897	42.559	38.8559	35.7492	32.5135	30.4483	28.3475	26.2066	24.6488	22.726	21.1326	19.7217	18.9161	17.8346	15.9162	14.265	11.1049
P0056	72.2557	14.0987	39.1863	100	100	99.4103	87.8686	78.3488	69.2502	61.6681	48.5257	37.0682	25.358	14.0691	8.25611	4.04381	0.758214	63.5743	57.2596	54.5626	52.233	50.1312	47.9829	46.0765	43.7794	41.4683	39.4317	37.7344	35.8419	32.931	29.6528	26.7466	24.2588	21.4596	19.0695	16.8794	14.0987
P0057	73.9547	1.96725	34.7094	99.8641	97.8261	84.2391	69.7011	58.1522	49.7283	41.3043	36.8207	32.2011	27.3098	21.4674	14.4022	8.0163	3.26087	67.7613	63.3361	59.2443	55.9161	51.9955	47.899	41.6409	36.3501	32.4712	29.8513	27.0138	24.1162	21.5472	19.9178	18.27	16.386	14.8724	12.919	11.5304	1.96725
P0058	73.5886	0.878573	32.4914	99.8718	99.7436	96.1538	77.4359	56.5385	42.0513	31.0256	25	20.8974	17.3077	14.359	10.641	6.15385	2.17949	66.8866	60.3594	53.7908	46.3758	40.2672	35.8007	33.1098	31.1411	29.3425	27.4198	25.5154	23.9561	22.3921	21.0858	20.3176	19.5264	18.5052	17.5255	15.7223	0.878573
P0059	71.9631	0.847643	45.4466	99.6994	99.6994	99.6994	97.495	82.7655	69.3387	61.2224	54.4088	48.1964	43.3868	37.3747	32.0641	24.1483	11.4228	70.9331	70.2268	69.2697	67.26	64.3935	61.2126	57.3754	52.4764	47.8736	44.3919	39.3926	35.6466	32.1831	29.6356	27.8947	25.8258	24.3538	22.7633	20.945	0.847643
P0060	74.9755	17.3952	36.3412	100	100	100	87.5	70.8333	55.3333	43.3333	35.3333	26	19.5	15.1667	11.3333	7.66667	4.33333	69.6685	61.6803	55.4796	49.4585	45.1696	42.7556	40.3002	36.8175	34.1824	32.1047	30.2021	28.5667	26.9313	25.3097	23.5729	22.0251	20.7444	19.542	18.9017	17.3952
P0061	74.3641	0.873844	34.1047	98.4	98.4	94	77.8667	59.0667	46.6667	37.3333	30	24.8	21.0667	17.3333	13.6	8.53333	4.53333	69.4982	63.4411	58.1198	51.6948	44.8052	40.0773	36.7934	33.3441	31.348	28.5471	26.5327	24.6332	22.582	21.262	20.4434	19.7029	18.852	17.0906	14.4598	0.873844
P0062	74.8736	15.7753	39.481	100	100	100	95.8963	75.27	61.1231	47.9482	38.013	30.5616	25.9179	21.7063	18.5745	13.8229	9.39525	73.0532	69.0455	63.979	58.1509	51.3801	45.487	42.0412	38.6837	36.2642	33.9748	32.303	30.5429	28.5786	26.4888	25.0956	23.7953	22.7737	21.7845	20.4471	15.7753
P0063	74.6071	1.45482	35.1793	99.422	99.422	93.2081	77.0231	58.0925	47.9769	42.052	37.2832	30.0578	23.8439	17.4855	12.7168	8.23699	5.49133	70.5428	62.8623	57.805	53.1311	49.7411	45.1134	41.6957	37.5576	32.6481	28.5977	26.2053	24.2286	22.2149	21.1296	20.3029	19.587	18.3862	16.428	14.2296	1.45482
P0064	73.5879	1.44966	34.1588	96.5318	94.4509	84.5087	74.4509	65.0867	54.6821	45.896	35.3757	26.1272	20.4624	15.6069	11.2139	6.7052	2.31214	66.3816	61.3334	55.2411	50.7383	46.035	43.0191	40.2317	38.3485	35.4445	32.7037	29.6645	27.5296	25.0778	22.3509	19.4842	17.2655	14.6505	12.3758	9.84	1.44966
P0065	75.4954	1.08426	36.8562	99.4547	99.4547	97.3828	86.9138	70.0109	50.8179	41.4395	36.205	30.7525	24.7546	19.9564	15.4853	10.3599	5.12541	70.0834	65.2505	60.5381	54.8944	49.8206	45.5577	41.1465	36.0773	32.3658	30.225	28.5616	27.3754	25.9992	25.0076	23.6499	22.4452	20.8605	18.6271	16.403	1.08426
P0066	70.8915	1.1515	32.8766	99.6785	98.8746	92.1222	78.7781	59.6463	46.3023	38.4244	30.2251	23.6334	17.2026	12.3794	7.55627	2.89389	0.160772	62.4502	58.2157	51.2742	48.3026	43.4459	40.6228	37.5026	34.48	30.524	28.0631	26.6191	24.8176	23.6522	22.041	20.7455	19.3573	18.229	16.3856	12.8011	1.1515
P0067	62.4145	12.2781	31.5469	100	100	95.7143	76.3636	56.6234	43.5065	34.5455	24.9351	18.4416	14.8052	12.5974	2.85714	0	0	58.4695	56.8694	49.6044	43.1728	39.9238	37.5524	34.9239	31.994	29.4542	27.5526	25.5979	23.9889	22.8852	21.7061	20.4384	19.153	17.9384	16.9766	15.239	12.2781
P0068	73.766	11.6214	32.3156	100	100	93.9364	70.3777	54.3738	42.3459	33.8966	27.9324	23.2604	19.2843	15.6064	10.2386	3.57853	1.68986	63.5101	60.316	55.5822	48.8962	42.7464	38.4296	34.1953	31.1341	28.5312	26.4186	24.8056	22.9634	21.3869	20.0901	19.1598	18.0004	16.9968	15.8054	14.5864	11.6214
P0069	70.0779	1.34367	32.0583	99.4595	99.4595	96.2162	78.018	53.6937	40.3604	33.3333	26.4865	22.1622	17.2973	12.7928	8.28829	3.42342	0.18018	63.3182	57.5661	52.486	47.4472	42.1646	37.9127	33.0764	30.435	27.1725	25.8656	24.6048	23.3716	22.1383	21.0156	20.3023	19.7869	19.2577	18.296	15.8203	1.34367
P0070	74.7697	13.0082	40.1393	100	100	96.9466	80.916	70.8397	61.2214	53.5878	45.6489	39.2366	34.0458	27.6336	20.6107	13.7405	7.63359	72.2997	68.4726	63.9372	60.5472	57.0099	53.1737	49.1443	44.2777	40.8232	37.3228	34.1029	30.8095	28.1232	25.4139	22.4608	20.4691	18.5832	16.8169	15.5887	13.0082
P0071	42.3328	0.810471	17.5276	94.8553	69.1318	50.1608	35.3698	24.1158	14.6302	7.87781	2.2508	0	0	0	0	0	0	37.7401	33.6769	29.8837	27.0648	24.8026	22.1611	20.2918	18.3871	16.5915	15.1042	13.7616	12.2116	11.1556	9.81298	8.89608	8.24116	7.36519	6.1836	4.99927	0.810471
P0072	65.5002	8.24181	32.1495	100	98.6842	86.6029	74.5215	64.1148	49.8804	36.244	27.0335	21.5311	16.6268	12.4402	5.86124	0.239234	0	60.9451	56.8288	51.9964	46.0553	41.514	37.9752	35.8962	33.4108	31.4797	29.9551	28.9434	27.1	24.4251	21.9951	19.8145	17.5277	15.4118	13.7163	11.6235	8.24181
P0073	72.2077	8.67408	34.6108	100	98.916	89.0244	76.5583	64.2276	54.878	46.3415	34.0108	26.0163	20.3252	14.2276	10.5691	5.82656	1.08401	66.4677	60.5446	54.205	50.4561	45.6499	42.4641	39.7497	37.9096	35.6072	32.5907	29.945	27.0704	24.5026	22.1818	20.4424	19.3439	17.2658	14.382	12.043	8.67408
P0074	73.1125	15.4193	44.1236	100	100	100	94.8752	83.4428	68.3311	57.1616	51.6426	47.0434	43.1012	37.1879	25.7556	17.7398	6.83311	70.6258	68.8581	66.9851	63.1383	60.679	57.5787	55.7606	53.4525	47.4487	41.5777	37.2501	33.5131	30.9394	29.561	27.9948	26.4835	24.4502	21.9681	19.9989	15.4193
P0075	74.7994	9.82677	35.4723	100	99.8363	96.3993	80.3601	65.1391	54.9918	43.6989	32.4059	25.0409	20.7856	16.2029	11.4566	7.36498	2.61866	68.4815	61.7372	57.0092	50.5383	45.1707	41.8333	38.7694	36.9895	34.5977	32.7621	29.9948	27.3852	25.049	23.7836	21.1183	20.0151	19.1854	18.3371	15.7043	9.82677
P0076	75.0853	0.921688	40.1589	99.0541	99.0541	97.1622	87.7027	74.8649	60.5405	50.2703	44.1892	37.973	32.7027	26.7568	18.1081	13.3784	9.86486	73.5	69.6381	63.4352	59.1908	55.6331	52.2551	47.4439	42.9138	39.1118	35.1762	32.66	30.2175	28.0562	26.5492	24.9363	22.5076	21.2587	19.3554	17.7102	0.921688
P0077	72.3559	1.33347	32.7345	99.6988	98.7952	90.3614	78.9157	66.1145	46.3855	34.7892	26.0542	19.7289	16.1145	12.5	8.28313	4.51807	1.20482	63.9369	58.8075	51.8799	44.8316	40.2457	36.7053	34.8468	32.6027	30.4793	29.0483	28.1794	27.213	25.48	23.2962	21.7026	19.5235	17.7672	15.393	12.74	1.33347
P0078	70.483	12.0925	36.3003	100	100	95.1311	82.5218	68.1648	58.0524	49.563	39.4507	30.2122	22.0974	15.231	10.2372	4.36954	0.62422	64.4003	60.047	55.2876	52.1436	48.0048	45.0569	41.7988	39.9188	37.4455	34.6392	31.4997	28.7983	26.0193	24.518	22.93	20.9679	19.4757	17.2078	15.0403	12.0925
P0079	73.7728	10.2858	39.4516	100	100	94.0972	75	64.4676	57.5231	51.9676	47.338	41.2037	34.4907	28.7037	21.6435	14.5833	8.56481	72.1988	68.6552	64.5915	61.1398	58.3877	53.8362	49.5654	45.9066	42.1191	36.914	32.0035	28.4046	24.5342	21.5704	20.0148	18.5974	17.7644	16.623	14.2667	10.2858
P0080	74.7858	11.1526	33.0774	100	100	90.9091	69.6023	53.4091	43.75	37.642	31.8182	26.1364	21.3068	16.4773	11.0795	6.53409	2.98295	66.4727	60.5518	56.1373	50.8737	45.8247	42.1361	37.9088	33.1428	29.1666	26.327	24.3275	22.4695	20.995	19.9861	18.6896	17.2151	16.4162	15.1562	13.8506	11.1526
P0081	68.4141	10.4545	40.1143	100	100	95.082	88.388	80.3279	71.5847	61.612	51.2295	40.3005	29.918	19.8087	11.612	2.73224	0	63.3547	60.5666	57.7563	54.9107	52.5732	49.9618	47.9027	45.2471	43.1703	40.6473	38.3407	35.5216	33.0693	30.6522	27.8994	25.0715	21.784	19.0179	15.0809	10.4545
P0082	74.2036	1.41353	38.3034	99.7238	99.7238	96.9613	78.7293	65.1934	55.663	47.7901	41.1602	34.5304	28.8674	24.0331	19.4751	14.0884	7.18232	70.9374	68.1423	64.1259	59.5422	54.0299	49.1763	44.7024	40.6905	37.159	33.5085	30.3292	27.4884	25.0593	22.9505	20.7638	19.762	19.2359	18.6458	16.9304	1.41353
P0083	67.9905	13.1517	36.6463	100	100	97.9495	76.6562	64.8265	56.9401	48.8959	42.2713	33.5962	26.8139	18.7697	12.776	4.57413	0	64.814	61.6775	58.2515	53.9611	51.1232	47.715	44.3068	41.4332	37.9982	34.3806	31.3823	28.0097	24.557	22.2848	20.4181	18.7251	17.8875	17.05	15.8471	13.1517
P0084	74.6283	12.6862	36.0637	100	100	98.7159	87.9615	60.6742	46.87	36.2761	31.3002	27.1268	23.2745	20.7063	17.3355	13.0016	8.66774	72.645	68.558	63.1165	55.7655	47.8089	40.8833	36.3063	32.8944	30.7723	28.5578	26.8795	25.3446	23.9068	22.8434	21.9234	21.1467	20.5364	19.5286	17.4574	12.6862
P0085	70.6319	2.07416	31.3426	99.875	99.125	94.25	76.625	55	43.25	29.75	22	17.5	14.875	12.625	8.375	3.25	0.25	64.1243	59.1665	49.8949	41.9799	37.2383	34.8239	32.8555	31.1124	28.8589	26.6882	24.9267	23.0917	21.6338	20.7508	20.1575	19.6517	18.8652	17.6465	14.6157	2.07416
P0086	74.886	2.0431	39.1697	99.8884	99.8884	99.7768	96.7634	82.9241	59.1518	48.2143	42.5223	35.4911	27.4554	19.8661	11.3839	7.14286	2.56696	68.0434	61.3113	57.0457	54.8231	51.5376	48.3349	45.4359	41.7546	37.7191	34.1667	31.7048	29.7768	28.5067	27.4162	26.6063	25.4329	24.5126	23.3898	21.816	2.0431
P0087	63.7431	15.5159	32.4569	100	100	100	89.4737	62.406	45.1128	37.594	26.3158	17.2932	12.782	7.5188	2.25564	0	0	57.8855	51.2273	47.3345	43.4187	40.3818	38.5044	36.0933	33.1668	30.8477	28.616	26.6881	25.6067	24.4196	23.2784	22.487	21.3827	20.4946	19.9378	18.4286	15.5159
P0088	74.728	12.8845	39.8037	100	100	98.5277	85.1642	67.8369	53.3409	47.5651	42.9219	38.6183	34.8811	29.4451	23.7826	17.214	7.02152	71.8384	68.391	66.2146	63.2198	59.0454	54.6332	49.8507	43.221	37.8715	32.5449	29.0289	27.0126	25.7278	24.1046	22.3626	21.2516	20.0857	18.8375	17.164	12.8845
P0089	73.6581	13.4927	37.6841	100	100	96.9551	78.6859	66.6667	56.4103	49.8397	43.4295	36.3782	29.8077	22.2756	13.6218	8.49359	1.60256	67.4637	64.2811	59.0059	56.6501	53.2227	49.943	45.915	42.7139	39.1109	34.8335	31.0596	27.8031	25.5812	23.6781	21.3085	19.6317	17.7378	16.6939	15.4374	13.4927
P0090	74.1353	13.1525	37.647	100	100	99.4612	93.1034	77.4784	56.0345	42.6724	34.1595	26.0776	20.6897	17.6724	15.3017	12.2845	7.86638	71.4681	67.4582	61.0561	51.1253	45.8001	42.9817	39.5859	36.3963	33.9216	32.1435	30.3333	28.9676	27.7028	26.6717	25.6405	24.197	22.9275	21.4061	19.5134	13.1525
P0091	74.1559	8.83618	34.3608	100	99.6595	92.622	80.8173	67.5369	56.9807	45.403	32.9171	23.6095	17.0261	11.1237	6.1294	2.49716	0.681044	61.0441	55.6744	51.9137	47.6979	44.2269	41.4731	39.0916	36.8987	35.2344	33.1978	30.6416	28.3843	26.3155	23.5984	22.0031	20.1596	18.693	16.5092	13.9209	8.83618
P0092	74.2871	11.0197	37.226	100	100	96.9298	79.6784	64.3275	53.9474	44.7368	38.5965	34.2105	29.0936	24.269	16.8129	8.47953	3.36257	67.6576	63.7217	61.3527	58.3857	54.6166	48.5852	43.6896	38.8635	34.8209	32.4612	29.3041	26.3834	24.6449	23.1939	21.4507	19.8513	18.4883	17.385	15.8968	11.0197
P0093	74.0762	8.64107	32.2278	100	99.7552	98.0416	87.8825	59.9755	42.9621	31.8237	21.175	16.8911	13.3415	10.2815	7.34394	3.67197	1.46879	62.4795	55.1986	47.761	41.2364	37.5568	35.4358	33.8035	31.3781	29.1555	27.5186	26.0523	24.9733	24.0373	23.3733	22.4188	21.5197	20.6436	19.4124	17.5404	8.64107
P0094	73.5592	14.2031	33.3915	100	100	99.1266	82.5328	58.952	38.8646	31.2227	26.6376	21.8341	17.6856	14.1921	10.917	9.17031	5.24017	70.2779	64.4623	53.6805	46.7539	41.5264	35.8741	31.9394	29.2463	27.8134	26.9873	25.8157	24.8449	24.0468	22.8659	21.9184	20.6675	19.5707	18.9499	18.0444	14.2031
P0095	74.8604	10.1419	29.1861	100	100	90.1126	61.2015	45.4318	35.2941	27.7847	21.4018	18.0225	14.6433	10.388	6.63329	2.62829	0.750939	61.4085	55.3132	49.4757	41.5758	36.9077	33.3168	30.1909	27.4241	25.3064	23.3867	21.6097	20.2378	19.0776	18.2582	17.6183	16.9001	16.0346	15.0172	13.4013	10.1419
P0096	72.6054	13.2431	32.6224	100	100	97.4185	68.3424	55.4348	46.3315	37.7717	29.0761	23.3696	18.75	14.538	8.96739	2.98913	0.407609	63.1493	59.2154	54.7995	48.6301	43.0987	39.1326	36.4611	34.3036	30.9068	27.868	25.2056	22.9196	20.886	19.6834	18.7791	17.8381	16.9843	16.4334	15.7357	13.2431
P0097	75.532	11.3692	37.2932	100	100	96.0902	69.4737	59.2481	52.3308	45.4135	39.6992	35.0376	29.1729	24.6617	20	15.9398	9.77444	72.4029	69.824	65.739	60.1383	54.6822	49.3893	45.0897	39.7129	35.3154	31.734	27.5743	24.6317	21.9596	19.8238	18.6533	17.9398	17.1984	16.4476	15.1651	11.3692
P0098	73.1856	13.4389	34.6654	100	100	99.4467	75.5187	60.9959	51.8672	44.9516	38.036	26.6943	20.332	13.6929	6.50069	2.213	0.414938	60.9459	57.036	53.8245	50.1029	46.0552	43.1698	41.231	38.7178	34.9962	31.3712	28.0861	25.4535	23.5743	21.5068	20.1285	19.4944	19.0717	18.4882	17.7118	13.4389
P0099	70.0023	14.4588	34.3581	100	100	99.6644	85.0671	62.2483	46.9799	37.7517	31.0403	24.6644	20.9732	16.443	8.72483	2.51678	0.167785	62.7775	59.34	55.9208	51.6228	44.3934	40.5233	37.0627	33.0408	30.9792	29.2167	27.399	25.7976	24.371	23.1009	21.9551	20.8	20.0362	19.1572	18.0574	14.4588
P0100	74.6206	14.4514	33.8021	100	100	99.7151	86.4672	67.094	49.1453	34.4729	25.2137	19.943	15.9544	12.2507	8.54701	5.41311	2.5641	65.5253	58.1243	51.1058	44.5747	40.1295	36.9869	34.7735	33.48	31.1572	29.5085	28.0875	26.8942	25.7237	23.9383	22.4399	21.4516	20.4724	18.8965	17.2068	14.4514
P0101	70.669	15.7155	34.7222	100	100	100	86.2974	62.5364	47.6676	37.4636	30.4665	25.3644	21.2828	17.2012	11.0787	4.37318	0.291545	64.7561	60.7376	56.5582	51.6155	45.5325	40.3599	36.815	33.3252	30.8056	28.9527	27.0537	25.7342	24.4146	23.4582	22.4789	21.2329	20.18	19.4397	18.35	15.7155
P0102	73.7903	13.1397	32.3075	100	100	95.9079	74.6803	58.9514	48.7212	39.0026	29.0281	17.7749	12.9156	9.33504	6.01023	2.68542	1.40665	60.8441	53.5627	47.5662	43.8541	41.5652	39.6999	37.4202	34.5924	31.8797	29.2729	26.9011	24.718	22.5718	21.1625	19.9559	18.7907	17.8419	16.6721	15.4655	13.1397
P0103	73.5241	12.251	30.5501	100	100	95.6085	68.3814	53.4504	39.0213	29.7365	20.4517	16.4366	13.6763	11.7942	8.78294	3.76412	0.501882	63.7526	57.8988	48.0816	40.5246	37.1365	34.5749	31.753	29.7165	27.9403	26.3878	24.4289	22.4381	20.9723	19.6527	18.7669	17.7121	16.9359	16.0363	15.1459	12.251
P0104	74.8641	14.8467	38.1588	100	100	99.7037	82.2222	65.7778	54.2222	44.8889	38.8148	34.5185	28.2963	22.5185	17.7778	13.037	8.74074	72.4241	68.4788	62.2686	58.1437	53.4526	48.8306	44.5124	38.8269	34.9737	31.9353	29.6059	27.2074	25.2877	23.6166	21.8488	20.546	19.5884	18.6032	17.4477	14.8467
P0105	74.6272	14.6808	41.2382	100	100	99.8634	98.0874	85.3825	60.3825	47.2678	40.5738	34.8361	29.235	25.6831	22.1311	17.8962	12.2951	73.1108	71.7339	68.3521	63.4631	55.6529	49.2987	44.8936	40.3488	36.2647	33.2504	31.6688	30.1663	28.8778	27.7195	26.4635	25.7704	25.1006	24.2865	22.6398	14.6808
P0106	72.4648	9.56381	30.7991	100	99.7546	88.4663	67.9755	54.6012	42.6994	32.3926	22.8221	18.5276	14.8466	12.0245	8.46626	3.19018	0.736196	62.9973	56.7866	49.7272	42.5303	38.8194	35.9755	34.0674	31.4115	29.1088	26.742	24.9439	23.1458	21.0863	19.412	18.1735	17.1139	15.9122	14.7333	13.0132	9.56381
P0107	73.9022	9.88109	34.1681	100	99.8454	90.1082	67.3879	55.4869	45.5951	39.5672	35.2396	31.0665	26.2751	19.0108	12.6739	8.03709	1.5456	67.4277	63.119	57.5008	54.5521	50.9623	46.4384	40.3531	34.7303	30.0783	27.766	25.3804	22.7201	20.7695	19.4966	18.5717	17.34	16.5707	15.1055	13.4984	9.88109
P0108	74.0722	10.0894	37.2652	100	100	89.7304	75.7381	65.8537	57.638	48.5237	40.9499	34.9166	29.1399	22.4647	15.0193	9.62773	4.74968	69.65	64.9165	60.211	56.2858	53.8424	49.5084	44.9561	40.5107	37.0222	34.1282	31.5501	28.2242	25.3116	23.2027	20.5178	18.2231	16.3093	14.8228	13.2527	10.0894
